# Supplementary material for: Locomotion-induced neural activity independent of auditory feedback in the mouse inferior colliculus
Source: iScience. 2026 Feb 17;29(3):115057. doi: 10.1016/j.isci.2026.115057 (PMC12964220; doi:10.1016/j.isci.2026.115057)
Supplement: Data S1. Source data for Figures 1–4 and S1–S3 [file mmc2.xlsx]

## Sheet: Fig1BC
											Fig1B						Fig1C upper panel			Fig1C lower panel
											Stationary			Walking			time	footstep sound		39.0117
											time	PSD		time	PSD		0	0.00196885		39.2584
											0	-142.587		0	-139.419		4e-06	0.0012536		42.4549
											0.244141	-135.744		0.244141	-134.055		8e-06	0.000320442		38.6555
											0.488281	-125.822		0.488281	-125.268		1.2e-05	-0.000352398		45.4139
											0.732422	-117.951		0.732422	-117.444		1.6e-05	-0.000604006		39.2728
											0.976562	-112.706		0.976562	-112.162		2e-05	-0.000648834		41.1458
											1.2207	-109.435		1.2207	-108.797		2.4e-05	-0.0007195		41.7038
											1.46484	-107.534		1.46484	-106.725		2.8e-05	-0.000849374		37.3183
											1.70898	-106.456		1.70898	-105.449		3.2e-05	-0.000999035		37.4949
											1.95312	-105.783		1.95312	-104.681		3.6e-05	-0.00114974		35.2409
											2.19727	-105.316		2.19727	-104.211		4e-05	-0.00121488		45.9707
											2.44141	-104.998		2.44141	-103.806		4.4e-05	-0.00104481		47.1792
											2.68555	-104.795		2.68555	-103.188		4.8e-05	-0.000630545		42.3351
											2.92969	-104.65		2.92969	-102.073		5.2e-05	-0.000194484		38.2747
											3.17383	-104.528		3.17383	-100.899		5.6e-05	3.52229e-05		34.6387
											3.41797	-104.438		3.41797	-100.28		6e-05	4.98572e-05		44.5197
											3.66211	-104.415		3.66211	-99.7421		6.4e-05	-2.73234e-05		47.3801
											3.90625	-104.417		3.90625	-98.5818		6.8e-05	-0.000131361		35.888
											4.15039	-104.38		4.15039	-97.4234		7.2e-05	-0.000253838		36.4514
											4.39453	-104.348		4.39453	-96.9333		7.6e-05	-0.000320818		38.4222
											4.63867	-104.354		4.63867	-97.1313		8e-05	-0.000189552		37.1595
											4.88281	-104.374		4.88281	-97.8028		8.4e-05	0.000138713		41.637
											5.12695	-104.379		5.12695	-98.6725		8.8e-05	0.00030262		40.9813
											5.37109	-104.383		5.37109	-99.2314		9.2e-05	-0.000193442		37.1112
											5.61523	-104.382		5.61523	-99.2106		9.6e-05	-0.0012696		46.4382
											5.85938	-104.328		5.85938	-99.252		0.0001	-0.00196718		47.005
											6.10352	-104.28		6.10352	-99.6237		0.000104	-0.00137577		37.8046
											6.34766	-104.311		6.34766	-99.9507		0.000108	9.26764e-05		35.2143
											6.5918	-104.39		6.5918	-100.176		0.000112	0.000903778		39.6748
											6.83594	-104.461		6.83594	-100.39		0.000116	9.26128e-05		40.9826
											7.08008	-104.51		7.08008	-100.6		0.00012	-0.00166265		40.7944
											7.32422	-104.61		7.32422	-100.779		0.000124	-0.00288244		40.2591
											7.56836	-104.783		7.56836	-100.867		0.000128	-0.00279788		48.0683
											7.8125	-104.889		7.8125	-100.906		0.000132	-0.00171829		39.69
											8.05664	-104.911		8.05664	-101.048		0.000136	-0.000309915		40.8819
											8.30078	-104.96		8.30078	-101.402		0.00014	0.00090556		45.9199
											8.54492	-105.019		8.54492	-101.835		0.000144	0.0014675		35.9798
											8.78906	-105.051		8.78906	-102.153		0.000148	0.00107778		44.7191
											9.0332	-105.128		9.0332	-102.405		0.000152	9.88133e-05		38.7657
											9.27734	-105.269		9.27734	-102.784		0.000156	-0.00044424		43.0312
											9.52148	-105.398		9.52148	-103.235		0.00016	0.000144262		35.7042
											9.76562	-105.48		9.76562	-103.526		0.000164	0.00131781		38.0872
											10.0098	-105.512		10.0098	-103.618		0.000168	0.00182062		38.8383
											10.2539	-105.525		10.2539	-103.67		0.000172	0.00118575		41.2837
											10.498	-105.584		10.498	-103.777		0.000176	0.000318526		38.1464
											10.7422	-105.688		10.7422	-103.881		0.00018	0.000414473		45.4769
											10.9863	-105.793		10.9863	-103.954		0.000184	0.00149799		41.3389
											11.2305	-105.852		11.2305	-104.021		0.000188	0.0022866		35.2056
											11.4746	-105.884		11.4746	-104.07		0.000192	0.00159236		41.1266
											11.7188	-105.905		11.7188	-104.08		0.000196	-0.000299791		44.0574
											11.9629	-105.912		11.9629	-104.079		0.0002	-0.00189508		40.5469
											12.207	-105.991		12.207	-104.187		0.000204	-0.00208086		42.4923
											12.4512	-106.135		12.4512	-104.391		0.000208	-0.00114174		37.6745
											12.6953	-106.209		12.6953	-104.552		0.000212	-0.000159471		39.9307
											12.9395	-106.234		12.9395	-104.619		0.000216	0.000182638		40.9272
											13.1836	-106.312		13.1836	-104.641		0.00022	-2.98889e-05		46.7976
											13.4277	-106.392		13.4277	-104.717		0.000224	-0.000416211		43.1157
											13.6719	-106.418		13.6719	-104.833		0.000228	-0.000721705		40.5759
											13.916	-106.424		13.916	-104.946		0.000232	-0.000791981		42.1454
											14.1602	-106.457		14.1602	-105.037		0.000236	-0.000466547		49.4018
											14.4043	-106.459		14.4043	-105.077		0.00024	0.000255062		42.0983
											14.6484	-106.033		14.6484	-104.84		0.000244	0.00101459		39.9787
											14.8926	-105.163		14.8926	-104.179		0.000248	0.00128398		40.7134
											15.1367	-104.856		15.1367	-103.848		0.000252	0.000838621		39.9581
											15.3809	-105.497		15.3809	-104.243		0.000256	4.22183e-05		37.8596
											15.625	-106.221		15.625	-104.767		0.00026	-0.000387343		40.1214
											15.8691	-106.43		15.8691	-105.145		0.000264	-7.91897e-05		41.2793
											16.1133	-106.596		16.1133	-105.612		0.000268	0.000486205		39.5731
											16.3574	-106.885		16.3574	-105.987		0.000272	0.000441191		36.3892
											16.6016	-107.076		16.6016	-106.078		0.000276	-0.000416573		43.6194
											16.8457	-107.113		16.8457	-106.069		0.00028	-0.00132512		39.4188
											17.0898	-107.165		17.0898	-106.122		0.000284	-0.00142965		38.7445
											17.334	-107.263		17.334	-106.183		0.000288	-0.000692846		39.3168
											17.5781	-107.32		17.5781	-106.216		0.000292	0.000191153		42.5449
											17.8223	-107.332		17.8223	-106.221		0.000296	0.000553453		39.8992
											18.0664	-107.344		18.0664	-106.211		0.0003	0.000267676		40.4358
											18.3105	-107.365		18.3105	-106.259		0.000304	-0.000317215		35.5516
											18.5547	-107.388		18.5547	-106.343		0.000308	-0.000796961		40.3417
											18.7988	-107.406		18.7988	-106.354		0.000312	-0.00107889		37.5989
											19.043	-107.434		19.043	-106.334		0.000316	-0.0013488		38.7962
											19.2871	-107.465		19.2871	-106.382		0.00032	-0.00168525		37.0861
											19.5312	-107.325		19.5312	-106.313		0.000324	-0.00180298		43.5975
											19.7754	-106.798		19.7754	-105.836		0.000328	-0.00130265		42.1378
											20.0195	-106.301		20.0195	-105.322		0.000332	-0.000220816		36.2766
											20.2637	-106.445		20.2637	-105.366		0.000336	0.00079679		41.7951
											20.5078	-107.064		20.5078	-105.787		0.00034	0.00106538		43.1439
											20.752	-107.488		20.752	-105.987		0.000344	0.000549205		37.4385
											20.9961	-107.577		20.9961	-105.933		0.000348	-0.000202083		35.8369
											21.2402	-107.571		21.2402	-105.879		0.000352	-0.000673971		37.8708
											21.4844	-107.589		21.4844	-105.916		0.000356	-0.000741646		39.8097
											21.7285	-107.659		21.7285	-106.008		0.00036	-0.000591765		38.6776
											21.9727	-107.752		21.9727	-106.106		0.000364	-0.000492941		38.3818
											22.2168	-107.807		22.2168	-106.21		0.000368	-0.000499176		40.4179
											22.4609	-107.805		22.4609	-106.293		0.000372	-0.000356442		42.0114
											22.7051	-107.784		22.7051	-106.323		0.000376	5.12509e-05		42.7155
											22.9492	-107.783		22.9492	-106.355		0.00038	0.000288851		42.21
											23.1934	-107.834		23.1934	-106.399		0.000384	-0.000110061		51.136
											23.4375	-107.884		23.4375	-106.417		0.000388	-0.000775724		36.7281
											23.6816	-107.85		23.6816	-106.4		0.000392	-0.000810354		40.175
											23.9258	-107.749		23.9258	-106.323		0.000396	-7.17549e-05		42.1589
											24.1699	-107.645		24.1699	-106.28		0.0004	0.000546608		39.4361
											24.4141	-107.66		24.4141	-106.379		0.000404	0.000396392		39.8808
											24.6582	-107.791		24.6582	-106.542		0.000408	-1.75496e-05		41.6518
											24.9023	-107.82		24.9023	-106.677		0.000412	0.00016449		40.2949
											25.1465	-107.76		25.1465	-106.803		0.000416	0.00096452		38.0118
											25.3906	-107.839		25.3906	-106.929		0.00042	0.00168543		40.4712
											25.6348	-108.023		25.6348	-107.018		0.000424	0.00190919		37.4752
											25.8789	-108.112		25.8789	-107.093		0.000428	0.00180749		41.1826
											26.123	-108.078		26.123	-107.12		0.000432	0.00152826
											26.3672	-108.04		26.3672	-107.052		0.000436	0.000895354
											26.6113	-108.05		26.6113	-106.974		0.00044	-5.51578e-05
											26.8555	-108.031		26.8555	-106.974		0.000444	-0.000760902
											27.0996	-107.977		27.0996	-107.024		0.000448	-0.000725561
											27.3438	-108.015		27.3438	-107.032		0.000452	-9.7e-05
											27.5879	-108.127		27.5879	-106.991		0.000456	0.000620899
											27.832	-108.185		27.832	-106.93		0.00046	0.0011435
											28.0762	-108.133		28.0762	-106.917		0.000464	0.00142984
											28.3203	-108.046		28.3203	-107.038		0.000468	0.00135992
											28.5645	-108.038		28.5645	-107.186		0.000472	0.000757111
											28.8086	-108.088		28.8086	-107.236		0.000476	-0.000220618
											29.0527	-108.121		29.0527	-107.254		0.00048	-0.00099756
											29.2969	-108.153		29.2969	-107.267		0.000484	-0.00109262
											29.541	-108.208		29.541	-107.257		0.000488	-0.000583904
											29.7852	-108.226		29.7852	-107.232		0.000492	4.79334e-05
											30.0293	-108.188		30.0293	-107.186		0.000496	0.000397982
											30.2734	-108.176		30.2734	-107.192		0.0005	0.000436944
											30.5176	-108.209		30.5176	-107.311		0.000504	0.000451143
											30.7617	-108.223		30.7617	-107.438		0.000508	0.000616659
											31.0059	-108.198		31.0059	-107.457		0.000512	0.000675339
											31.25	-108.171		31.25	-107.391		0.000516	0.000319442
											31.4941	-108.161		31.4941	-107.317		0.00052	-0.000233517
											31.7383	-108.218		31.7383	-107.315		0.000524	-0.000520387
											31.9824	-108.316		31.9824	-107.419		0.000528	-0.000544879
											32.2266	-108.342		32.2266	-107.504		0.000532	-0.000674824
											32.4707	-108.315		32.4707	-107.462		0.000536	-0.000974634
											32.7148	-108.315		32.7148	-107.365		0.00054	-0.00118741
											32.959	-108.342		32.959	-107.332		0.000544	-0.00126031
											33.2031	-108.351		33.2031	-107.327		0.000548	-0.00136376
											33.4473	-108.337		33.4473	-107.238		0.000552	-0.00141134
											33.6914	-108.344		33.6914	-107.13		0.000556	-0.000993272
											33.9355	-108.389		33.9355	-107.095		0.00056	5.68556e-05
											34.1797	-108.398		34.1797	-107.096		0.000564	0.0012276
											34.4238	-108.313		34.4238	-107.096		0.000568	0.00170473
											34.668	-108.206		34.668	-107.103		0.000572	0.00123624
											34.9121	-108.106		34.9121	-107.088		0.000576	0.000426444
											35.1562	-108.053		35.1562	-107.048		0.00058	3.35263e-06
											35.4004	-108.097		35.4004	-107.077		0.000584	2.54641e-05
											35.6445	-108.16		35.6445	-107.168		0.000588	0.000122963
											35.8887	-108.201		35.8887	-107.26		0.000592	0.000227895
											36.1328	-108.232		36.1328	-107.397		0.000596	0.000517908
											36.377	-108.244		36.377	-107.541		0.0006	0.000836042
											36.6211	-108.266		36.6211	-107.562		0.000604	0.000797972
											36.8652	-108.327		36.8652	-107.495		0.000608	0.000408607
											37.1094	-108.407		37.1094	-107.498		0.000612	7.09263e-05
											37.3535	-108.436		37.3535	-107.577		0.000616	5.83838e-05
											37.5977	-108.397		37.5977	-107.609		0.00062	0.000316771
											37.8418	-108.373		37.8418	-107.623		0.000624	0.00062606
											38.0859	-108.416		38.0859	-107.66		0.000628	0.000739205
											38.3301	-108.483		38.3301	-107.633		0.000632	0.000570113
											38.5742	-108.534		38.5742	-107.549		0.000636	0.000314764
											38.8184	-108.566		38.8184	-107.525		0.00064	0.000139177
											39.0625	-108.546		39.0625	-107.572		0.000644	-0.000126743
											39.3066	-108.417		39.3066	-107.568		0.000648	-0.000609891
											39.5508	-108.127		39.5508	-107.419		0.000652	-0.000936384
											39.7949	-107.545		39.7949	-106.929		0.000656	-0.000672395
											40.0391	-106.814		40.0391	-106.187		0.00066	-7.28259e-05
											40.2832	-106.627		40.2832	-105.984		0.000664	0.000127684
											40.5273	-107.201		40.5273	-106.613		0.000668	-0.000342219
											40.7715	-107.834		40.7715	-107.334		0.000672	-0.000962252
											41.0156	-107.955		41.0156	-107.534		0.000676	-0.0011398
											41.2598	-107.983		41.2598	-107.619		0.00068	-0.000934058
											41.5039	-108.338		41.5039	-107.932		0.000684	-0.000781072
											41.748	-108.793		41.748	-108.3		0.000688	-0.000739609
											41.9922	-109.037		41.9922	-108.465		0.000692	-0.000485993
											42.2363	-109.155		42.2363	-108.459		0.000696	4.17674e-05
											42.4805	-109.277		42.4805	-108.479		0.0007	0.00049496
											42.7246	-109.334		42.7246	-108.542		0.000704	0.000575289
											42.9688	-109.217		42.9688	-108.436		0.000708	0.00027084
											43.2129	-109.01		43.2129	-108.212		0.000712	-0.000248985
											43.457	-109.02		43.457	-108.251		0.000716	-0.000675247
											43.7012	-109.353		43.7012	-108.581		0.00072	-0.000684669
											43.9453	-109.706		43.9453	-108.877		0.000724	-0.000275491
											44.1895	-109.85		44.1895	-109.012		0.000728	0.000188713
											44.4336	-109.92		44.4336	-109.073		0.000732	0.000380524
											44.6777	-110.028		44.6777	-109.111		0.000736	0.000265524
											44.9219	-110.1		44.9219	-109.161		0.00074	-4.29223e-06
											45.166	-110.15		45.166	-109.261		0.000744	-0.000194683
											45.4102	-110.285		45.4102	-109.428		0.000748	-6.22117e-05
											45.6543	-110.438		45.6543	-109.635		0.000752	0.000410146
											45.8984	-110.528		45.8984	-109.829		0.000756	0.000931211
											46.1426	-110.618		46.1426	-110.014		0.00076	0.00128254
											46.3867	-110.761		46.3867	-110.226		0.000764	0.00160634
											46.6309	-110.912		46.6309	-110.407		0.000768	0.00201272
											46.875	-111.016		46.875	-110.507		0.000772	0.0021381
											47.1191	-111.121		47.1191	-110.61		0.000776	0.00153794
											47.3633	-111.271		47.3633	-110.759		0.00078	0.000389148
											47.6074	-111.455		47.6074	-110.874		0.000784	-0.000584046
											47.8516	-111.627		47.8516	-110.954		0.000788	-0.000810164
											48.0957	-111.755		48.0957	-111.064		0.000792	-0.000298163
											48.3398	-111.885		48.3398	-111.222		0.000796	0.000436062
											48.584	-111.866		48.584	-111.31		0.0008	0.000746493
											48.8281	-111.271		48.8281	-110.911		0.000804	0.000436713
											49.0723	-110.162		49.0723	-109.944		0.000808	2.27724e-05
											49.3164	-109.183		49.3164	-108.988		0.000812	0.000151242
											49.5605	-108.599		49.5605	-108.365		0.000816	0.000848514
											49.8047	-108.381		49.8047	-108.185		0.00082	0.00161807
											50.0488	-108.815		50.0488	-108.749		0.000824	0.00202458
											50.293	-110.231		50.293	-110.232		0.000828	0.00185347
											50.5371	-112.242		50.5371	-112.1		0.000832	0.00100969
											50.7812	-113.709		50.7812	-113.334		0.000836	-0.000318333
											51.0254	-114.317		51.0254	-113.906		0.00084	-0.00154744
											51.2695	-114.627		51.2695	-114.261		0.000844	-0.0021102
											51.5137	-114.926		51.5137	-114.492		0.000848	-0.00199822
											51.7578	-115		51.7578	-114.48		0.000852	-0.00167418
											52.002	-113.739		52.002	-113.337		0.000856	-0.00139332
											52.2461	-111.125		52.2461	-110.923		0.00086	-0.000922071
											52.4902	-109.307		52.4902	-109.193		0.000864	-0.000161442
											52.7344	-109		52.7344	-108.9		0.000868	0.000345577
											52.9785	-109.674		52.9785	-109.545		0.000872	7.44424e-05
											53.2227	-110.758		53.2227	-110.582		0.000876	-0.000578537
											53.4668	-111.696		53.4668	-111.48		0.00088	-0.00074686
											53.7109	-112.191		53.7109	-111.979		0.000884	-0.000313625
											53.9551	-113.454		53.9551	-113.261		0.000888	4.19493e-05
											54.1992	-115.9		54.1992	-115.658		0.000892	-4.03745e-05
											54.4434	-117.895		54.4434	-117.541		0.000896	-0.000165183
											54.6875	-118.595		54.6875	-118.233		0.0009	7.65919e-05
											54.9316	-118.966		54.9316	-118.599		0.000904	0.00052165
											55.1758	-119.327		55.1758	-118.925		0.000908	0.000736125
											55.4199	-119.647		55.4199	-119.254		0.000912	0.000543056
											55.6641	-119.964		55.6641	-119.584		0.000916	0.000125077
											55.9082	-120.263		55.9082	-119.872		0.00092	-0.000234781
											56.1523	-120.561		56.1523	-120.132		0.000924	-0.000424445
											56.3965	-120.954		56.3965	-120.455		0.000928	-0.000485782
											56.6406	-121.411		56.6406	-120.924		0.000932	-0.000352679
											56.8848	-121.842		56.8848	-121.432		0.000936	0.000174154
											57.1289	-122.23		57.1289	-121.804		0.00094	0.00106621
											57.373	-122.582		57.373	-122.058		0.000944	0.00193091
											57.6172	-122.949		57.6172	-122.339		0.000948	0.00240473
											57.8613	-123.334		57.8613	-122.728		0.000952	0.0024257
											58.1055	-123.622		58.1055	-123.106		0.000956	0.00199945
											58.3496	-123.87		58.3496	-123.415		0.00096	0.0011002
											58.5938	-124.253		58.5938	-123.795		0.000964	9.41983e-06
											58.8379	-124.71		58.8379	-124.233		0.000968	-0.000702304
											59.082	-125.109		59.082	-124.649		0.000972	-0.000803183
											59.3262	-125.446		59.3262	-125.043		0.000976	-0.000634673
											59.5703	-125.723		59.5703	-125.402		0.00098	-0.000576291
											59.8145	-125.952		59.8145	-125.721		0.000984	-0.000667963
											60.0586	-126.164		60.0586	-125.976		0.000988	-0.000819077
																	0.000992	-0.000978823
																	0.000996	-0.00101288
																	0.001	-0.000757884
																	0.001004	-0.000391239
																	0.001008	-0.000531058
																	0.001012	-0.00159439
																	0.001016	-0.0030115
																	0.00102	-0.00350337
																	0.001024	-0.00243112
																	0.001028	-0.000602764
																	0.001032	0.000541445
																	0.001036	0.000353596
																	0.00104	-0.000594515
																	0.001044	-0.0012544
																	0.001048	-0.0010383
																	0.001052	-0.000191276
																	0.001056	0.000512165
																	0.00106	0.000446963
																	0.001064	-0.000315656
																	0.001068	-0.00106779
																	0.001072	-0.00115368
																	0.001076	-0.000618561
																	0.00108	-7.76966e-05
																	0.001084	7.72123e-06
																	0.001088	-0.000229277
																	0.001092	-0.000288794
																	0.001096	0.000140383
																	0.0011	0.000797782
																	0.001104	0.00105676
																	0.001108	0.000643283
																	0.001112	1.70895e-05
																	0.001116	-0.000174034
																	0.00112	0.000139016
																	0.001124	0.000496751
																	0.001128	0.000608126
																	0.001132	0.000657572
																	0.001136	0.000868999
																	0.00114	0.00107271
																	0.001144	0.000951242
																	0.001148	0.000576186
																	0.001152	0.000389391
																	0.001156	0.000597849
																	0.00116	0.000815255
																	0.001164	0.00047581
																	0.001168	-0.000457103
																	0.001172	-0.00135939
																	0.001176	-0.00158509
																	0.00118	-0.00111504
																	0.001184	-0.000444767
																	0.001188	4.78811e-05
																	0.001192	0.000383481
																	0.001196	0.00062209
																	0.0012	0.000498022
																	0.001204	-0.000312853
																	0.001208	-0.00160226
																	0.001212	-0.00256994
																	0.001216	-0.00248053
																	0.00122	-0.00134981
																	0.001224	6.51949e-05
																	0.001228	0.00099384
																	0.001232	0.00129866
																	0.001236	0.00130226
																	0.00124	0.00116488
																	0.001244	0.000757004
																	0.001248	0.000107337
																	0.001252	-0.000358923
																	0.001256	-0.000178165
																	0.00126	0.00067157
																	0.001264	0.0017152
																	0.001268	0.00229297
																	0.001272	0.00193933
																	0.001276	0.000760274
																	0.00128	-0.000434684
																	0.001284	-0.00071615
																	0.001288	1.48885e-06
																	0.001292	0.000781772
																	0.001296	0.000641573
																	0.0013	-0.000412262
																	0.001304	-0.00143731
																	0.001308	-0.00156511
																	0.001312	-0.000847589
																	0.001316	-0.000103401
																	0.00132	-4.39993e-05
																	0.001324	-0.000639674
																	0.001328	-0.00121105
																	0.001332	-0.00101032
																	0.001336	7.13595e-05
																	0.00134	0.0012019
																	0.001344	0.00134529
																	0.001348	0.000497484
																	0.001352	-0.000279999
																	0.001356	-0.000262736
																	0.00136	0.00012651
																	0.001364	0.000185168
																	0.001368	-8.14351e-05
																	0.001372	-0.000238516
																	0.001376	-0.0001395
																	0.00138	6.12364e-05
																	0.001384	0.000272527
																	0.001388	0.000469704
																	0.001392	0.000532371
																	0.001396	0.00041988
																	0.0014	0.000440291
																	0.001404	0.00103827
																	0.001408	0.00214896
																	0.001412	0.00287365
																	0.001416	0.00220179
																	0.00142	0.000289555
																	0.001424	-0.0013979
																	0.001428	-0.00162014
																	0.001432	-0.000672423
																	0.001436	0.000216763
																	0.00144	0.000383759
																	0.001444	0.000111517
																	0.001448	-0.000225462
																	0.001452	-0.000698486
																	0.001456	-0.00129292
																	0.00146	-0.00144988
																	0.001464	-0.000779252
																	0.001468	9.69324e-05
																	0.001472	0.000199838
																	0.001476	-0.000413533
																	0.00148	-0.000690747
																	0.001484	-5.66867e-05
																	0.001488	0.000887504
																	0.001492	0.00134188
																	0.001496	0.00133124
																	0.0015	0.0013263
																	0.001504	0.00132303
																	0.001508	0.000935596
																	0.001512	0.000224221
																	0.001516	-0.000235393
																	0.00152	-0.000191999
																	0.001524	-8.08414e-05
																	0.001528	-0.000309499
																	0.001532	-0.000579394
																	0.001536	-0.000283037
																	0.00154	0.00057876
																	0.001544	0.00124983
																	0.001548	0.00108152
																	0.001552	0.000329392
																	0.001556	-0.000100799
																	0.00156	0.000310352
																	0.001564	0.00107431
																	0.001568	0.0012643
																	0.001572	0.00061848
																	0.001576	-0.000218616
																	0.00158	-0.00057987
																	0.001584	-0.000509675
																	0.001588	-0.000417545
																	0.001592	-0.000386616
																	0.001596	-0.000219798
																	0.0016	4.1282e-05
																	0.001604	7.77112e-05
																	0.001608	-0.000252888
																	0.001612	-0.000737757
																	0.001616	-0.00109045
																	0.00162	-0.00115814
																	0.001624	-0.000851785
																	0.001628	-0.000193647
																	0.001632	0.000430018
																	0.001636	0.000403175
																	0.00164	-0.000416915
																	0.001644	-0.00135352
																	0.001648	-0.00159181
																	0.001652	-0.00105702
																	0.001656	-0.000377128
																	0.00166	-0.000135707
																	0.001664	-0.00034741
																	0.001668	-0.000525051
																	0.001672	-0.000175388
																	0.001676	0.000618033
																	0.00168	0.00114577
																	0.001684	0.000821434
																	0.001688	-0.000126424
																	0.001692	-0.000935311
																	0.001696	-0.00113123
																	0.0017	-0.00087297
																	0.001704	-0.00063697
																	0.001708	-0.000761268
																	0.001712	-0.00125833
																	0.001716	-0.0019085
																	0.00172	-0.0023847
																	0.001724	-0.00231062
																	0.001728	-0.00146399
																	0.001732	-0.00013037
																	0.001736	0.000913352
																	0.00174	0.0010898
																	0.001744	0.000645288
																	0.001748	0.0002849
																	0.001752	0.000310861
																	0.001756	0.000525157
																	0.00176	0.000811071
																	0.001764	0.00120809
																	0.001768	0.00141983
																	0.001772	0.000936531
																	0.001776	-7.74131e-05
																	0.00178	-0.000600159
																	0.001784	6.06329e-05
																	0.001788	0.00126613
																	0.001792	0.00175374
																	0.001796	0.00115412
																	0.0018	0.000299199
																	0.001804	4.15017e-05
																	0.001808	0.000247151
																	0.001812	0.000195188
																	0.001816	-0.000313992
																	0.00182	-0.000676224
																	0.001824	-0.000396928
																	0.001828	8.44936e-05
																	0.001832	-8.17091e-05
																	0.001836	-0.00096924
																	0.00184	-0.00180311
																	0.001844	-0.00203588
																	0.001848	-0.00183147
																	0.001852	-0.00143806
																	0.001856	-0.000777929
																	0.00186	0.00011301
																	0.001864	0.000759855
																	0.001868	0.000756274
																	0.001872	0.0003965
																	0.001876	0.000391413
																	0.00188	0.00090304
																	0.001884	0.00124516
																	0.001888	0.000830589
																	0.001892	0.00012505
																	0.001896	0.000129625
																	0.0019	0.000976641
																	0.001904	0.00166848
																	0.001908	0.00136455
																	0.001912	0.000367208
																	0.001916	-0.000394818
																	0.00192	-0.000447256
																	0.001924	-0.00010391
																	0.001928	0.0001111
																	0.001932	0.000140027
																	0.001936	0.000256661
																	0.00194	0.000355432
																	0.001944	-3.15036e-05
																	0.001948	-0.00081445
																	0.001952	-0.00110953
																	0.001956	-0.000362775
																	0.00196	0.000761857
																	0.001964	0.00111181
																	0.001968	0.000426882
																	0.001972	-0.000458612
																	0.001976	-0.000727167
																	0.00198	-0.000411897
																	0.001984	2.35218e-05
																	0.001988	0.000416421
																	0.001992	0.00076287
																	0.001996	0.000734227
																	0.002	3.67975e-05
																	0.002004	-0.000871513
																	0.002008	-0.00117543
																	0.002012	-0.000834586
																	0.002016	-0.000542517
																	0.00202	-0.000477663
																	0.002024	1.28792e-05
																	0.002028	0.00120981
																	0.002032	0.00230771
																	0.002036	0.00233984
																	0.00204	0.00133232
																	0.002044	0.0001959
																	0.002048	-0.000288879
																	0.002052	-0.000171813
																	0.002056	-6.17957e-05
																	0.00206	-0.000234839
																	0.002064	-0.000230365
																	0.002068	0.00040689
																	0.002072	0.00122446
																	0.002076	0.00129162
																	0.00208	0.00051401
																	0.002084	-0.000168099
																	0.002088	-9.39304e-05
																	0.002092	0.000245755
																	0.002096	3.5581e-05
																	0.0021	-0.000649203
																	0.002104	-0.00100006
																	0.002108	-0.00062648
																	0.002112	2.48994e-05
																	0.002116	0.0003979
																	0.00212	0.000479679
																	0.002124	0.000614192
																	0.002128	0.000981087
																	0.002132	0.00136097
																	0.002136	0.00133296
																	0.00214	0.000782381
																	0.002144	0.000180199
																	0.002148	7.71542e-05
																	0.002152	0.000343962
																	0.002156	0.000361421
																	0.00216	3.28177e-05
																	0.002164	-4.57647e-06
																	0.002168	0.000523434
																	0.002172	0.000868749
																	0.002176	0.000276602
																	0.00218	-0.000812526
																	0.002184	-0.00128127
																	0.002188	-0.000833502
																	0.002192	-0.000307962
																	0.002196	-0.000503776
																	0.0022	-0.00125257
																	0.002204	-0.00185431
																	0.002208	-0.00201368
																	0.002212	-0.00192284
																	0.002216	-0.00163494
																	0.00222	-0.000940844
																	0.002224	9.55455e-05
																	0.002228	0.000982977
																	0.002232	0.00129974
																	0.002236	0.00104886
																	0.00224	0.000543319
																	0.002244	0.000144497
																	0.002248	2.79845e-05
																	0.002252	0.000118347
																	0.002256	0.000306813
																	0.00226	0.000572267
																	0.002264	0.000730089
																	0.002268	0.000342982
																	0.002272	-0.000778804
																	0.002276	-0.0021011
																	0.00228	-0.00272297
																	0.002284	-0.00230343
																	0.002288	-0.00142234
																	0.002292	-0.000863637
																	0.002296	-0.000777038
																	0.0023	-0.000841184
																	0.002304	-0.000962906
																	0.002308	-0.00127181
																	0.002312	-0.00157581
																	0.002316	-0.00147272
																	0.00232	-0.00105214
																	0.002324	-0.000876357
																	0.002328	-0.00104009
																	0.002332	-0.000846969
																	0.002336	5.64044e-05
																	0.00234	0.000767216
																	0.002344	0.000294536
																	0.002348	-0.000637395
																	0.002352	-0.000243967
																	0.002356	0.00166481
																	0.00236	0.00301282
																	0.002364	0.00210915
																	0.002368	-8.76276e-05
																	0.002372	-0.00126791
																	0.002376	-0.000607333
																	0.00238	0.000712606
																	0.002384	0.00141564
																	0.002388	0.00147875
																	0.002392	0.00151953
																	0.002396	0.00167831
																	0.0024	0.00152139
																	0.002404	0.000784374
																	0.002408	-0.000117028
																	0.002412	-0.00040427
																	0.002416	0.000290223
																	0.00242	0.0014821
																	0.002424	0.00217686
																	0.002428	0.00179435
																	0.002432	0.00078242
																	0.002436	9.84015e-05
																	0.00244	0.000137272
																	0.002444	0.000506985
																	0.002448	0.000707074
																	0.002452	0.000555959
																	0.002456	9.31934e-05
																	0.00246	-0.000485125
																	0.002464	-0.000895005
																	0.002468	-0.00104201
																	0.002472	-0.00109474
																	0.002476	-0.00117661
																	0.00248	-0.00122039
																	0.002484	-0.00122188
																	0.002488	-0.00134045
																	0.002492	-0.00157078
																	0.002496	-0.00156747
																	0.0025	-0.00101545
																	0.002504	-9.30346e-05
																	0.002508	0.000533299
																	0.002512	0.000282572
																	0.002516	-0.000613456
																	0.00252	-0.00111099
																	0.002524	-0.000455596
																	0.002528	0.000812929
																	0.002532	0.00142753
																	0.002536	0.000920383
																	0.00254	5.42003e-05
																	0.002544	-0.000307307
																	0.002548	-0.000186147
																	0.002552	-7.12416e-05
																	0.002556	3.80857e-05
																	0.00256	0.000561792
																	0.002564	0.00132597
																	0.002568	0.00131609
																	0.002572	-3.89358e-05
																	0.002576	-0.00173794
																	0.00258	-0.00212262
																	0.002584	-0.000884352
																	0.002588	0.000538249
																	0.002592	0.000712578
																	0.002596	-0.000209308
																	0.0026	-0.000948955
																	0.002604	-0.000741814
																	0.002608	-5.14762e-05
																	0.002612	0.000297376
																	0.002616	0.000192065
																	0.00262	0.000147235
																	0.002624	0.000451783
																	0.002628	0.000810831
																	0.002632	0.000789667
																	0.002636	0.00027291
																	0.00264	-0.000553709
																	0.002644	-0.0012967
																	0.002648	-0.0013707
																	0.002652	-0.000481474
																	0.002656	0.000715262
																	0.00266	0.00103699
																	0.002664	0.000159383
																	0.002668	-0.000892577
																	0.002672	-0.000953999
																	0.002676	-8.37574e-05
																	0.00268	0.000658811
																	0.002684	0.000627162
																	0.002688	0.000260695
																	0.002692	0.000229887
																	0.002696	0.00046537
																	0.0027	0.000489644
																	0.002704	0.000319787
																	0.002708	0.000415014
																	0.002712	0.000910546
																	0.002716	0.00148106
																	0.00272	0.00185087
																	0.002724	0.00195979
																	0.002728	0.00174486
																	0.002732	0.00117573
																	0.002736	0.000443665
																	0.00274	-0.00013764
																	0.002744	-0.000318614
																	0.002748	8.43834e-05
																	0.002752	0.00106642
																	0.002756	0.0021496
																	0.00276	0.00260771
																	0.002764	0.00226524
																	0.002768	0.00171538
																	0.002772	0.00141264
																	0.002776	0.000973548
																	0.00278	-8.00252e-05
																	0.002784	-0.00121486
																	0.002788	-0.00135138
																	0.002792	-0.000484052
																	0.002796	4.94097e-05
																	0.0028	-0.000639968
																	0.002804	-0.00167391
																	0.002808	-0.0016101
																	0.002812	-0.000521625
																	0.002816	5.32931e-05
																	0.00282	-0.00072942
																	0.002824	-0.00184072
																	0.002828	-0.00186489
																	0.002832	-0.000946058
																	0.002836	-0.000450267
																	0.00284	-0.00102819
																	0.002844	-0.00180657
																	0.002848	-0.00159064
																	0.002852	-0.000412563
																	0.002856	0.000457555
																	0.00286	5.22844e-05
																	0.002864	-0.00108368
																	0.002868	-0.00159118
																	0.002872	-0.00098356
																	0.002876	-6.99586e-05
																	0.00288	0.000217037
																	0.002884	-0.000207329
																	0.002888	-0.000783335
																	0.002892	-0.000922776
																	0.002896	-0.000383487
																	0.0029	0.000533312
																	0.002904	0.00112177
																	0.002908	0.000933064
																	0.002912	0.000320498
																	0.002916	6.09236e-05
																	0.00292	0.000428054
																	0.002924	0.000922505
																	0.002928	0.000956891
																	0.002932	0.000485874
																	0.002936	-0.000141781
																	0.00294	-0.000597991
																	0.002944	-0.000665096
																	0.002948	-0.000267082
																	0.002952	0.00035115
																	0.002956	0.00075141
																	0.00296	0.000786577
																	0.002964	0.000720747
																	0.002968	0.000807382
																	0.002972	0.00105274
																	0.002976	0.0014031
																	0.00298	0.00173918
																	0.002984	0.00164626
																	0.002988	0.000771573
																	0.002992	-0.000360266
																	0.002996	-0.000523575
																	0.003	0.000697104
																	0.003004	0.00206821
																	0.003008	0.00209197
																	0.003012	0.000907208
																	0.003016	-7.70129e-06
																	0.00302	0.000165519
																	0.003024	0.000820657
																	0.003028	0.00116267
																	0.003032	0.00119219
																	0.003036	0.00113563
																	0.00304	0.000747414
																	0.003044	-0.00024995
																	0.003048	-0.00147401
																	0.003052	-0.00214085
																	0.003056	-0.00193528
																	0.00306	-0.00136558
																	0.003064	-0.00117156
																	0.003068	-0.00145445
																	0.003072	-0.00161487
																	0.003076	-0.00127674
																	0.00308	-0.000926611
																	0.003084	-0.001205
																	0.003088	-0.00183966
																	0.003092	-0.00193965
																	0.003096	-0.00127357
																	0.0031	-0.000573265
																	0.003104	-0.000485118
																	0.003108	-0.000801007
																	0.003112	-0.000893825
																	0.003116	-0.000516517
																	0.00312	1.35618e-05
																	0.003124	0.00026389
																	0.003128	0.000184977
																	0.003132	9.65253e-05
																	0.003136	0.000233934
																	0.00314	0.000529518
																	0.003144	0.000852482
																	0.003148	0.0011578
																	0.003152	0.00132381
																	0.003156	0.00113552
																	0.00316	0.000543975
																	0.003164	-0.000220999
																	0.003168	-0.000815392
																	0.003172	-0.000955686
																	0.003176	-0.000556286
																	0.00318	9.21688e-05
																	0.003184	0.000399061
																	0.003188	3.30318e-05
																	0.003192	-0.000615216
																	0.003196	-0.000811255
																	0.0032	-0.000342766
																	0.003204	0.00024677
																	0.003208	0.000356178
																	0.003212	7.53986e-06
																	0.003216	-0.000348269
																	0.00322	-0.000511166
																	0.003224	-0.000707386
																	0.003228	-0.0011097
																	0.003232	-0.00147605
																	0.003236	-0.00140338
																	0.00324	-0.000824497
																	0.003244	-0.00013055
																	0.003248	0.000185844
																	0.003252	-6.97362e-05
																	0.003256	-0.000732112
																	0.00326	-0.00145952
																	0.003264	-0.00190659
																	0.003268	-0.00188388
																	0.003272	-0.00150626
																	0.003276	-0.00109719
																	0.00328	-0.000844397
																	0.003284	-0.000622514
																	0.003288	-0.00017207
																	0.003292	0.000615361
																	0.003296	0.0015308
																	0.0033	0.00213047
																	0.003304	0.00210675
																	0.003308	0.00161286
																	0.003312	0.00114025
																	0.003316	0.0010584
																	0.00332	0.00125314
																	0.003324	0.00120091
																	0.003328	0.000533454
																	0.003332	-0.000422199
																	0.003336	-0.000903738
																	0.00334	-0.000596677
																	0.003344	3.36375e-05
																	0.003348	0.000377991
																	0.003352	0.00032394
																	0.003356	0.000145544
																	0.00336	5.02282e-05
																	0.003364	2.37937e-05
																	0.003368	-6.71271e-06
																	0.003372	-2.97904e-05
																	0.003376	3.02297e-06
																	0.00338	6.52665e-05
																	0.003384	6.87352e-05
																	0.003388	-8.79067e-06
																	0.003392	-2.98952e-05
																	0.003396	0.000256443
																	0.0034	0.000971904
																	0.003404	0.00178586
																	0.003408	0.0019534
																	0.003412	0.000983815
																	0.003416	-0.000648357
																	0.00342	-0.00172491
																	0.003424	-0.00142646
																	0.003428	-0.000147056
																	0.003432	0.000968036
																	0.003436	0.00117785
																	0.00344	0.000673249
																	0.003444	0.000101581
																	0.003448	-7.44687e-05
																	0.003452	0.000231502
																	0.003456	0.000703719
																	0.00346	0.000722146
																	0.003464	1.12763e-05
																	0.003468	-0.000732605
																	0.003472	-0.000472737
																	0.003476	0.000748152
																	0.00348	0.00164758
																	0.003484	0.00124453
																	0.003488	5.20168e-06
																	0.003492	-0.00086517
																	0.003496	-0.000799523
																	0.0035	-0.000233755
																	0.003504	0.000103735
																	0.003508	2.99057e-05
																	0.003512	-1.00207e-05
																	0.003516	0.000267843
																	0.00352	0.000440955
																	0.003524	6.10904e-05
																	0.003528	-0.000460348
																	0.003532	-0.000388719
																	0.003536	7.98677e-05
																	0.00354	-4.25178e-06
																	0.003544	-0.000827142
																	0.003548	-0.00136789
																	0.003552	-0.0008348
																	0.003556	0.000160289
																	0.00356	0.000398076
																	0.003564	-0.000369423
																	0.003568	-0.0011672
																	0.003572	-0.00105186
																	0.003576	-0.000217883
																	0.00358	0.000374483
																	0.003584	0.000293835
																	0.003588	6.18624e-05
																	0.003592	0.000142468
																	0.003596	0.0001779
																	0.0036	-0.000205829
																	0.003604	-0.000435728
																	0.003608	0.000261477
																	0.003612	0.00144611
																	0.003616	0.00178941
																	0.00362	0.000889083
																	0.003624	-8.55237e-05
																	0.003628	1.96366e-05
																	0.003632	0.000704658
																	0.003636	0.000536589
																	0.00364	-0.000642384
																	0.003644	-0.00121254
																	0.003648	6.92888e-05
																	0.003652	0.00219955
																	0.003656	0.00305498
																	0.00366	0.00203567
																	0.003664	0.000645433
																	0.003668	0.000385057
																	0.003672	0.00097615
																	0.003676	0.00113783
																	0.00368	0.000423084
																	0.003684	-0.000473439
																	0.003688	-0.000889346
																	0.003692	-0.000874756
																	0.003696	-0.000718189
																	0.0037	-0.00045091
																	0.003704	-4.91875e-05
																	0.003708	0.000266075
																	0.003712	0.000269439
																	0.003716	0.000141928
																	0.00372	0.000291229
																	0.003724	0.000658216
																	0.003728	0.000539082
																	0.003732	-0.000509013
																	0.003736	-0.00176499
																	0.00374	-0.0019642
																	0.003744	-0.000914257
																	0.003748	0.000165539
																	0.003752	0.000212429
																	0.003756	-0.0004066
																	0.00376	-0.000637897
																	0.003764	-0.000199529
																	0.003768	0.000307193
																	0.003772	0.00042153
																	0.003776	0.000323173
																	0.00378	0.000318166
																	0.003784	0.000317358
																	0.003788	7.42109e-05
																	0.003792	-0.000253903
																	0.003796	-0.000126566
																	0.0038	0.000613254
																	0.003804	0.00122902
																	0.003808	0.000855556
																	0.003812	-0.000235795
																	0.003816	-0.000822427
																	0.00382	-0.000374525
																	0.003824	0.000243159
																	0.003828	0.000105381
																	0.003832	-0.000440462
																	0.003836	-0.00040026
																	0.00384	0.000317659
																	0.003844	0.000706885
																	0.003848	4.37524e-05
																	0.003852	-0.00110675
																	0.003856	-0.00160917
																	0.00386	-0.00116778
																	0.003864	-0.000532114
																	0.003868	-0.000399424
																	0.003872	-0.000658977
																	0.003876	-0.000827921
																	0.00388	-0.000762724
																	0.003884	-0.000621691
																	0.003888	-0.000325121
																	0.003892	0.000462445
																	0.003896	0.00157973
																	0.0039	0.00206959
																	0.003904	0.00123917
																	0.003908	-0.000236597
																	0.003912	-0.000943955
																	0.003916	-0.00037462
																	0.00392	0.000630582
																	0.003924	0.00105224
																	0.003928	0.000775179
																	0.003932	0.000374597
																	0.003936	0.000239818
																	0.00394	0.00026699
																	0.003944	0.000297548
																	0.003948	0.000389496
																	0.003952	0.000454916
																	0.003956	0.000100886
																	0.00396	-0.00074478
																	0.003964	-0.00148422
																	0.003968	-0.00163897
																	0.003972	-0.00153911
																	0.003976	-0.00164739
																	0.00398	-0.00167916
																	0.003984	-0.00112562
																	0.003988	-0.000329774
																	0.003992	-0.000254696
																	0.003996	-0.00117412
																	0.004	-0.0021602
																	0.004004	-0.00207139
																	0.004008	-0.000771882
																	0.004012	0.000806704
																	0.004016	0.00164992
																	0.00402	0.00151833
																	0.004024	0.000907214
																	0.004028	0.000431241
																	0.004032	0.000415557
																	0.004036	0.000871393
																	0.00404	0.00146436
																	0.004044	0.0015249
																	0.004048	0.000599309
																	0.004052	-0.000785705
																	0.004056	-0.00137079
																	0.00406	-0.000577999
																	0.004064	0.000658528
																	0.004068	0.000931647
																	0.004072	-3.81496e-06
																	0.004076	-0.00111084
																	0.00408	-0.00145218
																	0.004084	-0.00116587
																	0.004088	-0.000945056
																	0.004092	-0.000971532
																	0.004096	-0.000798265
																	0.0041	-0.000245251
																	0.004104	0.000103359
																	0.004108	-0.000335322
																	0.004112	-0.0011826
																	0.004116	-0.00144261
																	0.00412	-0.000780148
																	0.004124	4.49288e-05
																	0.004128	0.000178903
																	0.004132	-0.000282893
																	0.004136	-0.00052916
																	0.00414	-7.59915e-05
																	0.004144	0.000726023
																	0.004148	0.00118901
																	0.004152	0.00108277
																	0.004156	0.000820249
																	0.00416	0.000866187
																	0.004164	0.00110403
																	0.004168	0.00101175
																	0.004172	0.000484261
																	0.004176	0.000124494
																	0.00418	0.00046116
																	0.004184	0.00120481
																	0.004188	0.00166009
																	0.004192	0.00163682
																	0.004196	0.00154834
																	0.0042	0.00169865
																	0.004204	0.00183254
																	0.004208	0.00151879
																	0.004212	0.000789411
																	0.004216	0.000165847
																	0.00422	6.90777e-05
																	0.004224	0.00040418
																	0.004228	0.000785734
																	0.004232	0.00101737
																	0.004236	0.00120036
																	0.00424	0.00138441
																	0.004244	0.00129418
																	0.004248	0.000595466
																	0.004252	-0.000610212
																	0.004256	-0.00174659
																	0.00426	-0.00223622
																	0.004264	-0.00196007
																	0.004268	-0.0013194
																	0.004272	-0.000865685
																	0.004276	-0.000834675
																	0.00428	-0.00108639
																	0.004284	-0.00141729
																	0.004288	-0.00173295
																	0.004292	-0.00193221
																	0.004296	-0.00178521
																	0.0043	-0.00108153
																	0.004304	-3.74939e-05
																	0.004308	0.000627481
																	0.004312	0.000390212
																	0.004316	-0.000456056
																	0.00432	-0.00124041
																	0.004324	-0.0016886
																	0.004328	-0.00190284
																	0.004332	-0.00194899
																	0.004336	-0.00183395
																	0.00434	-0.00157304
																	0.004344	-0.00107236
																	0.004348	-0.000326122
																	0.004352	0.000214238
																	0.004356	5.36838e-05
																	0.00436	-0.000446718
																	0.004364	-0.000259416
																	0.004368	0.000939487
																	0.004372	0.00215133
																	0.004376	0.00218001
																	0.00438	0.00103643
																	0.004384	-0.000106245
																	0.004388	-0.000193579
																	0.004392	0.000683763
																	0.004396	0.0014654
																	0.0044	0.00121551
																	0.004404	5.07462e-05
																	0.004408	-0.00103323
																	0.004412	-0.00121115
																	0.004416	-0.000530429
																	0.00442	0.00040999
																	0.004424	0.0011085
																	0.004428	0.00126634
																	0.004432	0.000635799
																	0.004436	-0.000672309
																	0.00444	-0.00185892
																	0.004444	-0.00206839
																	0.004448	-0.00140886
																	0.004452	-0.00074799
																	0.004456	-0.000451681
																	0.00446	-4.20787e-05
																	0.004464	0.000668151
																	0.004468	0.000872479
																	0.004472	-0.000162743
																	0.004476	-0.00175186
																	0.00448	-0.00230609
																	0.004484	-0.00120349
																	0.004488	0.000500104
																	0.004492	0.00143374
																	0.004496	0.00146379
																	0.0045	0.00146956
																	0.004504	0.00185923
																	0.004508	0.00196838
																	0.004512	0.0012032
																	0.004516	0.000235195
																	0.00452	0.000277843
																	0.004524	0.00129577
																	0.004528	0.00185796
																	0.004532	0.00105408
																	0.004536	-0.000224555
																	0.00454	-0.000455306
																	0.004544	0.000552031
																	0.004548	0.00153697
																	0.004552	0.00151613
																	0.004556	0.000929772
																	0.00456	0.000796029
																	0.004564	0.00128253
																	0.004568	0.00165549
																	0.004572	0.00136161
																	0.004576	0.000615576
																	0.00458	-4.92947e-06
																	0.004584	-0.000143803
																	0.004588	0.000145411
																	0.004592	0.000534535
																	0.004596	0.000738608
																	0.0046	0.000800966
																	0.004604	0.000919321
																	0.004608	0.000925877
																	0.004612	0.000358119
																	0.004616	-0.000667197
																	0.00462	-0.00118173
																	0.004624	-0.000562734
																	0.004628	0.000352879
																	0.004632	0.000114767
																	0.004636	-0.00138757
																	0.00464	-0.00254001
																	0.004644	-0.00192666
																	0.004648	-0.000139866
																	0.004652	0.000928676
																	0.004656	0.000409517
																	0.00466	-0.000657586
																	0.004664	-0.000880445
																	0.004668	-0.000204398
																	0.004672	0.000416089
																	0.004676	0.000481683
																	0.00468	0.000419997
																	0.004684	0.000737104
																	0.004688	0.00124982
																	0.004692	0.00136373
																	0.004696	0.000877987
																	0.0047	0.000234881
																	0.004704	-1.61623e-05
																	0.004708	0.000205634
																	0.004712	0.000500193
																	0.004716	0.000407728
																	0.00472	-0.000166072
																	0.004724	-0.000889386
																	0.004728	-0.00138634
																	0.004732	-0.00157506
																	0.004736	-0.00153823
																	0.00474	-0.00133876
																	0.004744	-0.00116068
																	0.004748	-0.00126926
																	0.004752	-0.00155444
																	0.004756	-0.00146569
																	0.00476	-0.000741307
																	0.004764	5.63262e-05
																	0.004768	0.000133041
																	0.004772	-0.000513151
																	0.004776	-0.00107316
																	0.00478	-0.000951255
																	0.004784	-0.000372494
																	0.004788	0.000146155
																	0.004792	0.000451213
																	0.004796	0.000666865
																	0.0048	0.000883456
																	0.004804	0.00112476
																	0.004808	0.00129053
																	0.004812	0.00110974
																	0.004816	0.0004852
																	0.00482	-0.000244119
																	0.004824	-0.000726804
																	0.004828	-0.00102283
																	0.004832	-0.00123578
																	0.004836	-0.00109474
																	0.00484	-0.000388699
																	0.004844	0.000485922
																	0.004848	0.000904071
																	0.004852	0.000747157
																	0.004856	0.000410714
																	0.00486	0.000285474
																	0.004864	0.000485839
																	0.004868	0.000840137
																	0.004872	0.000895941
																	0.004876	0.000206721
																	0.00488	-0.00102354
																	0.004884	-0.00176388
																	0.004888	-0.00111638
																	0.004892	0.000512085
																	0.004896	0.00164864
																	0.0049	0.00131623
																	0.004904	3.2539e-05
																	0.004908	-0.000861116
																	0.004912	-0.000576643
																	0.004916	0.000592573
																	0.00492	0.00192125
																	0.004924	0.00301202
																	0.004928	0.00371981
																	0.004932	0.00375808
																	0.004936	0.00296377
																	0.00494	0.00183001
																	0.004944	0.00117966
																	0.004948	0.00120103
																	0.004952	0.00126458
																	0.004956	0.000849766
																	0.00496	0.000177589
																	0.004964	-0.000329869
																	0.004968	-0.000674213
																	0.004972	-0.000945573
																	0.004976	-0.000881045
																	0.00498	-0.000308972
																	0.004984	0.000293984
																	0.004988	0.000209337
																	0.004992	-0.000621307
																	0.004996	-0.00142279
																	0.005	-0.00142483
																	0.005004	-0.000703962
																	0.005008	2.4365e-05
																	0.005012	0.000289234
																	0.005016	0.000175933
																	0.00502	-0.000110601
																	0.005024	-0.00051715
																	0.005028	-0.000919156
																	0.005032	-0.000973895
																	0.005036	-0.000444363
																	0.00504	0.000387159
																	0.005044	0.000917717
																	0.005048	0.000966025
																	0.005052	0.000998363
																	0.005056	0.00140751
																	0.00506	0.00198935
																	0.005064	0.00242405
																	0.005068	0.00274348
																	0.005072	0.00290093
																	0.005076	0.00241418
																	0.00508	0.00102325
																	0.005084	-0.000588671
																	0.005088	-0.00131467
																	0.005092	-0.000944943
																	0.005096	-0.000654468
																	0.0051	-0.00190291
																	0.005104	-0.00489985
																	0.005108	-0.00843459
																	0.005112	-0.0111807
																	0.005116	-0.0127208
																	0.00512	-0.0132324
																	0.005124	-0.012801
																	0.005128	-0.0114537
																	0.005132	-0.00946852
																	0.005136	-0.00719431
																	0.00514	-0.00480634
																	0.005144	-0.00257671
																	0.005148	-0.000969797
																	0.005152	9.56297e-06
																	0.005156	0.00110735
																	0.00516	0.00292954
																	0.005164	0.00517338
																	0.005168	0.0071284
																	0.005172	0.00845674
																	0.005176	0.00918096
																	0.00518	0.00942726
																	0.005184	0.00948792
																	0.005188	0.00968249
																	0.005192	0.00983796
																	0.005196	0.00927021
																	0.0052	0.0076746
																	0.005204	0.00581694
																	0.005208	0.00485541
																	0.005212	0.00496972
																	0.005216	0.00509749
																	0.00522	0.00418678
																	0.005224	0.00240102
																	0.005228	0.00082681
																	0.005232	0.000129313
																	0.005236	-0.000148342
																	0.00524	-0.000887555
																	0.005244	-0.00243092
																	0.005248	-0.00458828
																	0.005252	-0.00714504
																	0.005256	-0.00982879
																	0.00526	-0.0120333
																	0.005264	-0.0131775
																	0.005268	-0.0132768
																	0.005272	-0.0127475
																	0.005276	-0.0118781
																	0.00528	-0.0109761
																	0.005284	-0.0107036
																	0.005288	-0.0115397
																	0.005292	-0.0129412
																	0.005296	-0.0136385
																	0.0053	-0.0128973
																	0.005304	-0.0110939
																	0.005308	-0.00895377
																	0.005312	-0.00665811
																	0.005316	-0.00394678
																	0.00532	-0.000740118
																	0.005324	0.00276104
																	0.005328	0.00643152
																	0.005332	0.010226
																	0.005336	0.0138155
																	0.00534	0.016638
																	0.005344	0.0184526
																	0.005348	0.0195226
																	0.005352	0.0201031
																	0.005356	0.0200624
																	0.00536	0.0192293
																	0.005364	0.0178632
																	0.005368	0.0164659
																	0.005372	0.0152071
																	0.005376	0.0137697
																	0.00538	0.0117218
																	0.005384	0.0088961
																	0.005388	0.00556901
																	0.005392	0.00248265
																	0.005396	0.000420988
																	0.0054	-0.000599701
																	0.005404	-0.00149238
																	0.005408	-0.00307792
																	0.005412	-0.00511914
																	0.005416	-0.00678039
																	0.00542	-0.00782837
																	0.005424	-0.0087559
																	0.005428	-0.00967418
																	0.005432	-0.00978915
																	0.005436	-0.00843096
																	0.00544	-0.00619685
																	0.005444	-0.0044732
																	0.005448	-0.00384603
																	0.005452	-0.00351611
																	0.005456	-0.00252594
																	0.00546	-0.00103741
																	0.005464	0.000142898
																	0.005468	0.000848853
																	0.005472	0.0015935
																	0.005476	0.00255026
																	0.00548	0.00324407
																	0.005484	0.00326305
																	0.005488	0.00272569
																	0.005492	0.00195041
																	0.005496	0.00110983
																	0.0055	0.000422113
																	0.005504	0.000315882
																	0.005508	0.000965951
																	0.005512	0.00173188
																	0.005516	0.00152961
																	0.00552	3.36486e-05
																	0.005524	-0.0017378
																	0.005528	-0.00241277
																	0.005532	-0.00179508
																	0.005536	-0.00106328
																	0.00554	-0.00138968
																	0.005544	-0.00270116
																	0.005548	-0.00400966
																	0.005552	-0.00464603
																	0.005556	-0.0047257
																	0.00556	-0.00455206
																	0.005564	-0.00417258
																	0.005568	-0.00366194
																	0.005572	-0.00330675
																	0.005576	-0.00318281
																	0.00558	-0.00286506
																	0.005584	-0.00189352
																	0.005588	-0.00042789
																	0.005592	0.000779427
																	0.005596	0.00108534
																	0.0056	0.000581326
																	0.005604	4.36699e-05
																	0.005608	0.00028908
																	0.005612	0.00152283
																	0.005616	0.00321659
																	0.00562	0.00456464
																	0.005624	0.00509766
																	0.005628	0.00494639
																	0.005632	0.00456581
																	0.005636	0.00421936
																	0.00564	0.00379377
																	0.005644	0.00316715
																	0.005648	0.00259238
																	0.005652	0.00246854
																	0.005656	0.00277133
																	0.00566	0.00294627
																	0.005664	0.00248437
																	0.005668	0.00157516
																	0.005672	0.000996716
																	0.005676	0.00114051
																	0.00568	0.00138061
																	0.005684	0.00084197
																	0.005688	-0.000453998
																	0.005692	-0.00173783
																	0.005696	-0.00252572
																	0.0057	-0.00297379
																	0.005704	-0.00338137
																	0.005708	-0.00375199
																	0.005712	-0.00383604
																	0.005716	-0.00350898
																	0.00572	-0.00307461
																	0.005724	-0.00298754
																	0.005728	-0.00320086
																	0.005732	-0.00314497
																	0.005736	-0.00258681
																	0.00574	-0.00211361
																	0.005744	-0.00230878
																	0.005748	-0.00275596
																	0.005752	-0.00251952
																	0.005756	-0.00153296
																	0.00576	-0.000848236
																	0.005764	-0.00137015
																	0.005768	-0.00279332
																	0.005772	-0.00394954
																	0.005776	-0.00394936
																	0.00578	-0.00292111
																	0.005784	-0.00181731
																	0.005788	-0.0015061
																	0.005792	-0.00192132
																	0.005796	-0.00216117
																	0.0058	-0.00151555
																	0.005804	-0.000209578
																	0.005808	0.0010027
																	0.005812	0.00165571
																	0.005816	0.00172067
																	0.00582	0.00132232
																	0.005824	0.000736268
																	0.005828	0.00040376
																	0.005832	0.000527489
																	0.005836	0.00083187
																	0.00584	0.00104469
																	0.005844	0.001376
																	0.005848	0.0021168
																	0.005852	0.00293836
																	0.005856	0.00311268
																	0.00586	0.00245956
																	0.005864	0.00160875
																	0.005868	0.0012082
																	0.005872	0.00125097
																	0.005876	0.00131712
																	0.00588	0.0011783
																	0.005884	0.000943585
																	0.005888	0.000705176
																	0.005892	0.000313087
																	0.005896	-0.000293137
																	0.0059	-0.000728166
																	0.005904	-0.000593378
																	0.005908	-0.000209158
																	0.005912	-0.000328563
																	0.005916	-0.00103247
																	0.00592	-0.00152532
																	0.005924	-0.00124467
																	0.005928	-0.000591275
																	0.005932	-0.000268681
																	0.005936	-0.000439512
																	0.00594	-0.000851575
																	0.005944	-0.00130964
																	0.005948	-0.00165912
																	0.005952	-0.00161643
																	0.005956	-0.000985775
																	0.00596	-2.19116e-05
																	0.005964	0.000633372
																	0.005968	0.000522098
																	0.005972	-0.000118298
																	0.005976	-0.000542172
																	0.00598	-0.00031022
																	0.005984	0.000206251
																	0.005988	0.000346271
																	0.005992	3.88552e-05
																	0.005996	-0.000139442
																	0.006	0.000318466
																	0.006004	0.00131272
																	0.006008	0.00220964
																	0.006012	0.00236261
																	0.006016	0.00172533
																	0.00602	0.000955325
																	0.006024	0.00078648
																	0.006028	0.00137697
																	0.006032	0.00229305
																	0.006036	0.00292737
																	0.00604	0.00289879
																	0.006044	0.00225238
																	0.006048	0.00141054
																	0.006052	0.000926174
																	0.006056	0.00119111
																	0.00606	0.00222607
																	0.006064	0.00362572
																	0.006068	0.00471493
																	0.006072	0.00492891
																	0.006076	0.00423012
																	0.00608	0.00315701
																	0.006084	0.00237952
																	0.006088	0.00220703
																	0.006092	0.00246572
																	0.006096	0.00264779
																	0.0061	0.00214901
																	0.006104	0.000724384
																	0.006108	-0.000952318
																	0.006112	-0.0015074
																	0.006116	-0.000316887
																	0.00612	0.00134284
																	0.006124	0.00140101
																	0.006128	-0.000602358
																	0.006132	-0.00299578
																	0.006136	-0.00406605
																	0.00614	-0.00383437
																	0.006144	-0.0034034
																	0.006148	-0.00336684
																	0.006152	-0.00348656
																	0.006156	-0.00343168
																	0.00616	-0.00321407
																	0.006164	-0.00307093
																	0.006168	-0.00321354
																	0.006172	-0.00354975
																	0.006176	-0.00363747
																	0.00618	-0.00316458
																	0.006184	-0.00241222
																	0.006188	-0.00192789
																	0.006192	-0.00176945
																	0.006196	-0.00145878
																	0.0062	-0.000838304
																	0.006204	-0.000587582
																	0.006208	-0.00142503
																	0.006212	-0.00289562
																	0.006216	-0.00351947
																	0.00622	-0.00239791
																	0.006224	-0.000273772
																	0.006228	0.00130231
																	0.006232	0.00151793
																	0.006236	0.000798768
																	0.00624	0.000184141
																	0.006244	0.000428757
																	0.006248	0.00139374
																	0.006252	0.00217853
																	0.006256	0.00206063
																	0.00626	0.00131732
																	0.006264	0.000905573
																	0.006268	0.00130721
																	0.006272	0.00191258
																	0.006276	0.00169766
																	0.00628	0.000411415
																	0.006284	-0.00109903
																	0.006288	-0.00177031
																	0.006292	-0.00137463
																	0.006296	-0.000604692
																	0.0063	-0.000240649
																	0.006304	-0.000424715
																	0.006308	-0.000769798
																	0.006312	-0.000917703
																	0.006316	-0.000732966
																	0.00632	-0.000186021
																	0.006324	0.000507149
																	0.006328	0.000827967
																	0.006332	0.00053742
																	0.006336	0.000114022
																	0.00634	0.00016494
																	0.006344	0.000619304
																	0.006348	0.000900686
																	0.006352	0.000738337
																	0.006356	0.000422909
																	0.00636	0.000251327
																	0.006364	8.33408e-05
																	0.006368	-0.000297488
																	0.006372	-0.000600626
																	0.006376	-0.000232226
																	0.00638	0.000862516
																	0.006384	0.00191687
																	0.006388	0.00209507
																	0.006392	0.00130648
																	0.006396	0.000163137
																	0.0064	-0.000582736
																	0.006404	-0.000471056
																	0.006408	0.00040154
																	0.006412	0.00132259
																	0.006416	0.00143885
																	0.00642	0.000587243
																	0.006424	-0.000400003
																	0.006428	-0.000448711
																	0.006432	0.000649234
																	0.006436	0.00200081
																	0.00644	0.00246597
																	0.006444	0.00163739
																	0.006448	9.49339e-05
																	0.006452	-0.00108472
																	0.006456	-0.00115898
																	0.00646	-0.000348153
																	0.006464	0.000381645
																	0.006468	0.000373291
																	0.006472	-3.39333e-05
																	0.006476	-0.000110306
																	0.00648	0.000294759
																	0.006484	0.000723302
																	0.006488	0.0006898
																	0.006492	2.6117e-05
																	0.006496	-0.000967194
																	0.0065	-0.00159618
																	0.006504	-0.0014093
																	0.006508	-0.000735788
																	0.006512	-0.000213443
																	0.006516	3.80907e-06
																	0.00652	0.000135648
																	0.006524	0.000191808
																	0.006528	2.83645e-05
																	0.006532	-0.000235526
																	0.006536	-0.000316053
																	0.00654	-0.000151416
																	0.006544	7.98373e-05
																	0.006548	0.000182737
																	0.006552	5.46905e-05
																	0.006556	-0.00026791
																	0.00656	-0.000595083
																	0.006564	-0.000695328
																	0.006568	-0.000463736
																	0.006572	-4.8357e-05
																	0.006576	0.000228015
																	0.00658	0.000288909
																	0.006584	0.000521174
																	0.006588	0.00118054
																	0.006592	0.00178223
																	0.006596	0.00165342
																	0.0066	0.000973734
																	0.006604	0.00063322
																	0.006608	0.00100256
																	0.006612	0.00144874
																	0.006616	0.00129709
																	0.00662	0.000728823
																	0.006624	0.000326081
																	0.006628	0.000129477
																	0.006632	-0.000313726
																	0.006636	-0.00109298
																	0.00664	-0.00167364
																	0.006644	-0.00164031
																	0.006648	-0.0012442
																	0.006652	-0.000895403
																	0.006656	-0.000500421
																	0.00666	0.000231246
																	0.006664	0.00106253
																	0.006668	0.00134007
																	0.006672	0.000827045
																	0.006676	2.57303e-05
																	0.00668	-0.000437354
																	0.006684	-0.000465908
																	0.006688	-0.000369682
																	0.006692	-0.000324037
																	0.006696	-0.000289244
																	0.0067	-0.00039477
																	0.006704	-0.000950117
																	0.006708	-0.00189796
																	0.006712	-0.00264236
																	0.006716	-0.00274791
																	0.00672	-0.0025424
																	0.006724	-0.00262125
																	0.006728	-0.0028875
																	0.006732	-0.00251043
																	0.006736	-0.000955315
																	0.00674	0.00114818
																	0.006744	0.00241492
																	0.006748	0.00205072
																	0.006752	0.000593
																	0.006756	-0.000753928
																	0.00676	-0.00120213
																	0.006764	-0.000729784
																	0.006768	0.000141751
																	0.006772	0.000642167
																	0.006776	0.000250777
																	0.00678	-0.000704504
																	0.006784	-0.00115849
																	0.006788	-0.000366559
																	0.006792	0.00118948
																	0.006796	0.00221649
																	0.0068	0.00203598
																	0.006804	0.00138189
																	0.006808	0.00148207
																	0.006812	0.00251646
																	0.006816	0.00350732
																	0.00682	0.00369828
																	0.006824	0.0033799
																	0.006828	0.00314365
																	0.006832	0.00294609
																	0.006836	0.00242518
																	0.00684	0.00175959
																	0.006844	0.00147595
																	0.006848	0.00141371
																	0.006852	0.000663558
																	0.006856	-0.00106097
																	0.00686	-0.00256777
																	0.006864	-0.00242201
																	0.006868	-0.000879301
																	0.006872	0.000182718
																	0.006876	-0.000537707
																	0.00688	-0.00230085
																	0.006884	-0.00346057
																	0.006888	-0.00346317
																	0.006892	-0.00304799
																	0.006896	-0.00285408
																	0.0069	-0.00268171
																	0.006904	-0.00213217
																	0.006908	-0.00131952
																	0.006912	-0.000744925
																	0.006916	-0.00072972
																	0.00692	-0.00107083
																	0.006924	-0.0012062
																	0.006928	-0.000722141
																	0.006932	0.000299619
																	0.006936	0.00136486
																	0.00694	0.00188527
																	0.006944	0.00153327
																	0.006948	0.000531882
																	0.006952	-0.000434417
																	0.006956	-0.000830304
																	0.00696	-0.000744637
																	0.006964	-0.000527704
																	0.006968	-0.000136172
																	0.006972	0.000706132
																	0.006976	0.00172456
																	0.00698	0.00202819
																	0.006984	0.00113699
																	0.006988	-0.000271982
																	0.006992	-0.00107809
																	0.006996	-0.00100312
																	0.007	-0.000759566
																	0.007004	-0.00102693
																	0.007008	-0.00166217
																	0.007012	-0.0019186
																	0.007016	-0.00131142
																	0.00702	-0.000284483
																	0.007024	0.000172783
																	0.007028	-0.000211789
																	0.007032	-0.000460823
																	0.007036	0.000416101
																	0.00704	0.00187859
																	0.007044	0.00229588
																	0.007048	0.00105141
																	0.007052	-0.000577032
																	0.007056	-0.00106161
																	0.00706	-0.000438241
																	0.007064	0.000165383
																	0.007068	0.0002675
																	0.007072	0.000418687
																	0.007076	0.000932475
																	0.00708	0.00110837
																	0.007084	0.000249623
																	0.007088	-0.00102972
																	0.007092	-0.00136684
																	0.007096	-0.000506506
																	0.0071	0.000270842
																	0.007104	-0.000122554
																	0.007108	-0.00120676
																	0.007112	-0.00178987
																	0.007116	-0.00154631
																	0.00712	-0.00104845
																	0.007124	-0.000654487
																	0.007128	-0.000249699
																	0.007132	-8.77232e-07
																	0.007136	-0.000409169
																	0.00714	-0.00131978
																	0.007144	-0.00161955
																	0.007148	-0.000455767
																	0.007152	0.00151541
																	0.007156	0.0025839
																	0.00716	0.00182401
																	0.007164	0.000195242
																	0.007168	-0.000485592
																	0.007172	0.000498205
																	0.007176	0.00217728
																	0.00718	0.00316189
																	0.007184	0.00308377
																	0.007188	0.00265777
																	0.007192	0.00259334
																	0.007196	0.00276859
																	0.0072	0.00253821
																	0.007204	0.00164563
																	0.007208	0.000563319
																	0.007212	-0.00010859
																	0.007216	-0.000297479
																	0.00722	-0.000301054
																	0.007224	-0.000215888
																	0.007228	0.000132469
																	0.007232	0.000754681
																	0.007236	0.00127977
																	0.00724	0.0012501
																	0.007244	0.000564253
																	0.007248	-0.000352039
																	0.007252	-0.00076545
																	0.007256	-0.00017037
																	0.00726	0.00113305
																	0.007264	0.00204818
																	0.007268	0.00161969
																	0.007272	1.10715e-05
																	0.007276	-0.00167898
																	0.00728	-0.00247224
																	0.007284	-0.00217231
																	0.007288	-0.00125102
																	0.007292	-0.000459101
																	0.007296	-0.000381155
																	0.0073	-0.000968334
																	0.007304	-0.00149948
																	0.007308	-0.00125723
																	0.007312	-0.000280977
																	0.007316	0.000683581
																	0.00732	0.000989568
																	0.007324	0.000730774
																	0.007328	0.000487648
																	0.007332	0.00049918
																	0.007336	0.000375368
																	0.00734	-0.000231909
																	0.007344	-0.000977563
																	0.007348	-0.00110054
																	0.007352	-0.000245284
																	0.007356	0.00105246
																	0.00736	0.00165114
																	0.007364	0.000763542
																	0.007368	-0.00117282
																	0.007372	-0.00274709
																	0.007376	-0.0029069
																	0.00738	-0.00195696
																	0.007384	-0.00109124
																	0.007388	-0.00102125
																	0.007392	-0.00125963
																	0.007396	-0.000830492
																	0.0074	0.00041648
																	0.007404	0.00143129
																	0.007408	0.00108996
																	0.007412	-0.000421034
																	0.007416	-0.00170291
																	0.00742	-0.00170772
																	0.007424	-0.000813412
																	0.007428	-0.0001198
																	0.007432	-0.000121667
																	0.007436	-0.000489425
																	0.00744	-0.000732963
																	0.007444	-0.000542043
																	0.007448	0.000164971
																	0.007452	0.000987247
																	0.007456	0.00116845
																	0.00746	0.000471662
																	0.007464	-0.000366312
																	0.007468	-0.000479799
																	0.007472	7.2122e-05
																	0.007476	0.000459954
																	0.00748	0.000120674
																	0.007484	-0.00066766
																	0.007488	-0.00117114
																	0.007492	-0.000881266
																	0.007496	0.000245429
																	0.0075	0.00192322
																	0.007504	0.00352773
																	0.007508	0.00407218
																	0.007512	0.00288173
																	0.007516	0.000597281
																	0.00752	-0.00107398
																	0.007524	-0.00104565
																	0.007528	8.21987e-05
																	0.007532	0.000843967
																	0.007536	0.000361867
																	0.00754	-0.001094
																	0.007544	-0.00249593
																	0.007548	-0.00288062
																	0.007552	-0.0021102
																	0.007556	-0.000904012
																	0.00756	-1.64865e-05
																	0.007564	0.000503323
																	0.007568	0.00111499
																	0.007572	0.00201772
																	0.007576	0.00280108
																	0.00758	0.00281735
																	0.007584	0.00177443
																	0.007588	0.000116284
																	0.007592	-0.00107283
																	0.007596	-0.000933335
																	0.0076	0.00013631
																	0.007604	0.000767178
																	0.007608	0.000224523
																	0.007612	-0.000813238
																	0.007616	-0.00135658
																	0.00762	-0.00133388
																	0.007624	-0.0012944
																	0.007628	-0.00141339
																	0.007632	-0.0013247
																	0.007636	-0.00076849
																	0.00764	-3.55508e-05
																	0.007644	0.00030968
																	0.007648	5.19027e-05
																	0.007652	-0.000398502
																	0.007656	-0.000360445
																	0.00766	0.000444961
																	0.007664	0.00150844
																	0.007668	0.00193404
																	0.007672	0.0013888
																	0.007676	0.000469373
																	0.00768	-8.93447e-05
																	0.007684	-0.000267829
																	0.007688	-0.000474506
																	0.007692	-0.000686191
																	0.007696	-0.000409488
																	0.0077	0.000449876
																	0.007704	0.00112733
																	0.007708	0.000780676
																	0.007712	-0.000403406
																	0.007716	-0.00127905
																	0.00772	-0.0009845
																	0.007724	0.000177125
																	0.007728	0.00122618
																	0.007732	0.00159963
																	0.007736	0.00146338
																	0.00774	0.00110791
																	0.007744	0.000538162
																	0.007748	-0.000204368
																	0.007752	-0.000749755
																	0.007756	-0.000734446
																	0.00776	-0.00026147
																	0.007764	0.000132249
																	0.007768	7.35582e-06
																	0.007772	-0.000372344
																	0.007776	-0.000166846
																	0.00778	0.000879432
																	0.007784	0.0016844
																	0.007788	0.00100415
																	0.007792	-0.000754003
																	0.007796	-0.00178568
																	0.0078	-0.00112234
																	0.007804	0.000171698
																	0.007808	0.000439506
																	0.007812	-0.000546039
																	0.007816	-0.00161227
																	0.00782	-0.00183031
																	0.007824	-0.00138243
																	0.007828	-0.000909454
																	0.007832	-0.000674195
																	0.007836	-0.000522033
																	0.00784	-0.000258298
																	0.007844	0.00017413
																	0.007848	0.000750378
																	0.007852	0.00139824
																	0.007856	0.00191728
																	0.00786	0.00197664
																	0.007864	0.00142511
																	0.007868	0.000634445
																	0.007872	0.000242824
																	0.007876	0.000446731
																	0.00788	0.000811509
																	0.007884	0.000795888
																	0.007888	0.000150951
																	0.007892	-0.0010573
																	0.007896	-0.00235252
																	0.0079	-0.00290044
																	0.007904	-0.00216281
																	0.007908	-0.000549827
																	0.007912	0.00084397
																	0.007916	0.00123484
																	0.00792	0.000816064
																	0.007924	0.000387274
																	0.007928	0.000370983
																	0.007932	0.000362833
																	0.007936	-0.000245897
																	0.00794	-0.0013307
																	0.007944	-0.00199082
																	0.007948	-0.00159885
																	0.007952	-0.000664026
																	0.007956	-0.000275402
																	0.00796	-0.000781423
																	0.007964	-0.00144533
																	0.007968	-0.00141542
																	0.007972	-0.000655681
																	0.007976	0.000169872
																	0.00798	0.000435046
																	0.007984	2.99857e-05
																	0.007988	-0.00068429
[truncated: 815 more rows]

## Sheet: Fig1EFG
Fig1E						Fig1F			Fig1G
time	EGM(orange)		time	Walking(green)		ACC	Speed		0.535216
0.001	1.09576		0.001	0.0832066		467.252	0		0.36907
0.002	1.0993		0.002	0.0833291		221.139	0		0.398983
0.003	1.10252		0.003	0.0834459		203.337	0
0.004	1.10589		0.004	0.0835571		105.102	0
0.005	1.10858		0.005	0.0836625		190.73	0
0.006	1.11018		0.006	0.0837619		260.421	0
0.007	1.11141		0.007	0.0838617		140.396	0
0.008	1.11225		0.008	0.083968		157.607	0
0.009	1.11271		0.009	0.0840807		148.51	0
0.01	1.11306		0.01	0.0841998		66.3549	0
0.011	1.11318		0.011	0.084325		119.378	0
0.012	1.11314		0.012	0.0844564		151.325	0
0.013	1.11324		0.013	0.0845936		145.155	0
0.014	1.11315		0.014	0.0847367		345.513	0
0.015	1.1126		0.015	0.0848855		263.209	0
0.016	1.11174		0.016	0.0850398		230.858	0
0.017	1.11031		0.017	0.0851995		349.005	0
0.018	1.10848		0.018	0.0853644		414.712	0
0.019	1.10598		0.019	0.0855344		515.237	0
0.02	1.1026		0.02	0.0857093		203.986	0
0.021	1.09845		0.021	0.0858889		160.131	0
0.022	1.09336		0.022	0.086073		294.547	0
0.023	1.08729		0.023	0.0862615		144.866	0
0.024	1.08173		0.024	0.0864543		119.346	0
0.025	1.07654		0.025	0.0866446		145.258	0
0.026	1.07217		0.026	0.0868262		106.218	0
0.027	1.06846		0.027	0.0869988		82.3865	0
0.028	1.0656		0.028	0.0871622		86.7222	0
0.029	1.06375		0.029	0.0873162		184.646	0
0.03	1.06229		0.03	0.0874608		158.912	0
0.031	1.06183		0.031	0.0876021		70.3128	0
0.032	1.06216		0.032	0.0877462		64.0257	0
0.033	1.06308		0.033	0.0878931		98.0118	0
0.034	1.06481		0.034	0.0880426		106.782	0
0.035	1.0671		0.035	0.0881945		89.3825	0
0.036	1.06972		0.036	0.0883488		89.922	0
0.037	1.07217		0.037	0.0885051		109.707	0
0.038	1.07475		0.038	0.0886635		199.818	0
0.039	1.07717		0.039	0.0888237		86.4232	0
0.04	1.07916		0.04	0.0889856		104.841	0
0.041	1.08107		0.041	0.089149		132.818	0
0.042	1.08322		0.042	0.0893138		112.374	0
0.043	1.08598		0.043	0.0894798		65.288	0
0.044	1.08814		0.044	0.0896469		293.411	0
0.045	1.09035		0.045	0.0898148		213.487	0
0.046	1.09222		0.046	0.0899834		83.7906	0
0.047	1.09425		0.047	0.0901526		54.7897	0
0.048	1.09647		0.048	0.0903222		194.983	0
0.049	1.09872		0.049	0.0904919		162.809	0
0.05	1.10058		0.05	0.0906618		123.652	0
0.051	1.1027		0.051	0.0908315		109.382	0
0.052	1.10503		0.052	0.091001		115.143	0
0.053	1.10807		0.053	0.09117		157.396	0
0.054	1.11196		0.054	0.0913384		93.2119	0
0.055	1.11688		0.055	0.091506		47.4358	0
0.056	1.122		0.056	0.0916664		97.5575	0
0.057	1.12777		0.057	0.091813		204.372	0
0.058	1.13369		0.058	0.0919521		165.78	0
0.059	1.1405		0.059	0.0920898		65.9677	0
0.06	1.14841		0.06	0.092226		112.141	0
0.061	1.15722		0.061	0.0923606		147.131	0
0.062	1.16723		0.062	0.0924934		113.689	0
0.063	1.17835		0.063	0.0926243		47.9184	0
0.064	1.19054		0.064	0.0927531		132.088	0
0.065	1.20289		0.065	0.0928798		142.693	0
0.066	1.21528		0.066	0.0930043		86.0471	0
0.067	1.22841		0.067	0.0931263		46.7386	0
0.068	1.24213		0.068	0.0932458		88.7649	0
0.069	1.25616		0.069	0.0933627		116.952	0
0.07	1.27063		0.07	0.0934768		88.1397	0
0.071	1.28494		0.071	0.093588		119.825	0
0.072	1.2995		0.072	0.0936963		124.142	0
0.073	1.31421		0.073	0.0938015		132.159	0
0.074	1.32844		0.074	0.0939036		51.3433	0
0.075	1.34217		0.075	0.0940023		116.456	0
0.076	1.35494		0.076	0.0940977		153.395	0
0.077	1.36675		0.077	0.0941896		162.361	0
0.078	1.37779		0.078	0.0942779		40.3637	0
0.079	1.38799		0.079	0.0943626		76.7743	0
0.08	1.39716		0.08	0.0944436		160.854	0
0.081	1.40537		0.081	0.0945208		128.145	0
0.082	1.41259		0.082	0.094594		80.3596	0
0.083	1.41945		0.083	0.0946697		92.4226	0
0.084	1.42651		0.084	0.0947539		111.418	0
0.085	1.43294		0.085	0.0948467		114.044	0
0.086	1.43877		0.086	0.094948		205.339	0
0.087	1.44423		0.087	0.0950575		217.896	0
0.088	1.44939		0.088	0.0951753		159.603	0
0.089	1.45446		0.089	0.0953012		215.564	0
0.09	1.45965		0.09	0.0954351		157.678	0
0.091	1.46516		0.091	0.0955769		148.937	0
0.092	1.47101		0.092	0.0957264		137.471	0
0.093	1.47684		0.093	0.0958772		175.671	0
0.094	1.48289		0.094	0.0960227		129.775	0
0.095	1.48947		0.095	0.0961629		61.4503	0
0.096	1.496		0.096	0.0962976		182.171	0
0.097	1.50295		0.097	0.0964267		184.69	0
0.098	1.51001		0.098	0.09655		201.858	0
0.099	1.51795		0.099	0.0966675		124.727	0
0.1	1.5266		0.1	0.096779		343.773	0
0.101	1.53596		0.101	0.0968844		359.116	0
0.102	1.54626		0.102	0.0969837		550.207	0
0.103	1.55721		0.103	0.0970766		368.194	0
0.104	1.56891		0.104	0.0971631		552.555	0
0.105	1.58081		0.105	0.0972432		127.777	0
0.106	1.59167		0.106	0.0973168		137.856	0
0.107	1.60217		0.107	0.0973837		155.773	0
0.108	1.61257		0.108	0.0974439		83.5054	0
0.109	1.62308		0.109	0.0974975		180.052	0
0.11	1.63285		0.11	0.0975442		184.409	0
0.111	1.64226		0.111	0.0975841		468.121	0
0.112	1.65133		0.112	0.0976171		1049.25	0
0.113	1.66007		0.113	0.0976432		349.871	0
0.114	1.66821		0.114	0.0976687		124.344	0
0.115	1.67597		0.115	0.0976998		177.632	0
0.116	1.683		0.116	0.0977366		168.434	0
0.117	1.68969		0.117	0.0977791		217.845	0
0.118	1.69621		0.118	0.0978271		126.608	0
0.119	1.70196		0.119	0.0978806		441.808	0
0.12	1.70747		0.12	0.0979396		123.909	0
0.121	1.71278		0.121	0.098004		173.176	0
0.122	1.71736		0.122	0.0980675		260.997	0
0.123	1.722		0.123	0.0981236		274.619	0
0.124	1.72737		0.124	0.0981723		122.512	0
0.125	1.73281		0.125	0.0982136		136.2	0
0.126	1.73797		0.126	0.0982473		228.275	0
0.127	1.74283		0.127	0.0982736		175.467	0
0.128	1.74695		0.128	0.0982922		105.132	0
0.129	1.75056		0.129	0.0983034		112.944	0
0.13	1.75335		0.13	0.0983069		257.759	0
0.131	1.7558		0.131	0.0983029		214.517	0
0.132	1.75813		0.132	0.0982913		204.272	0
0.133	1.76022		0.133	0.0982721		155.052	0
0.134	1.76265		0.134	0.0982453		136.188	0
0.135	1.7646		0.135	0.0982111		101.897	0
0.136	1.7659		0.136	0.0981693		57.3811	0
0.137	1.76669		0.137	0.0981202		157.665	0
0.138	1.76715		0.138	0.0980636		212.691	0
0.139	1.76735		0.139	0.0979996		63.056	0
0.14	1.76711		0.14	0.0979284		75.3609	0
0.141	1.76704		0.141	0.09785		153.523	0
0.142	1.76754		0.142	0.0977708		269.071	0
0.143	1.76849		0.143	0.0976971		79.0397	0
0.144	1.76935		0.144	0.0976291		74.8043	0
0.145	1.77009		0.145	0.0975668		155.789	0
0.146	1.77005		0.146	0.0975103		171.128	0
0.147	1.76998		0.147	0.0974596		108.874	0
0.148	1.7697		0.148	0.0974148		84.8676	0
0.149	1.76898		0.149	0.097376		188.779	0
0.15	1.76748		0.15	0.0973431		137.031	0
0.151	1.76554		0.151	0.0973162		62.2766	0
0.152	1.76258		0.152	0.097289		142.301	0
0.153	1.75864		0.153	0.0972552		171.885	0
0.154	1.75384		0.154	0.0972149		139.384	0
0.155	1.74778		0.155	0.0971681		173.602	0
0.156	1.74064		0.156	0.0971147		263.795	0
0.157	1.73409		0.157	0.097055		141.212	0
0.158	1.7281		0.158	0.0969889		86.32	0
0.159	1.72299		0.159	0.0969165		77.8505	0
0.16	1.71852		0.16	0.0968379		227.464	0
0.161	1.71503		0.161	0.0967532		122.824	0
0.162	1.71239		0.162	0.0966624		81.1005	0
0.163	1.71049		0.163	0.0965656		77.6623	0
0.164	1.70923		0.164	0.0964629		219.729	0
0.165	1.70818		0.165	0.0963545		261.216	0
0.166	1.70759		0.166	0.0962403		69.2489	0
0.167	1.70722		0.167	0.0961206		143.016	0
0.168	1.70701		0.168	0.0959955		190.123	0
0.169	1.70683		0.169	0.0958651		167.768	0
0.17	1.707		0.17	0.0957294		166.96	0
0.171	1.70749		0.171	0.0955887		125.057	0
0.172	1.70875		0.172	0.095443		182.746	0
0.173	1.71059		0.173	0.0952926		126.489	0
0.174	1.71274		0.174	0.0951376		107.695	0
0.175	1.7158		0.175	0.094978		304.626	0
0.176	1.71975		0.176	0.0948141		119.772	0
0.177	1.72434		0.177	0.0946461		121.592	0
0.178	1.7295		0.178	0.094474		281.278	0
0.179	1.73477		0.179	0.0942918		93.4024	0
0.18	1.74019		0.18	0.0940933		120.189	0
0.181	1.74605		0.181	0.0938787		222.737	0
0.182	1.75267		0.182	0.0936482		168.033	0
0.183	1.76038		0.183	0.0934084		57.1526	0
0.184	1.76884		0.184	0.0931657		102.832	0
0.185	1.77771		0.185	0.0929205		168.803	0
0.186	1.78689		0.186	0.092673		128.723	0
0.187	1.79681		0.187	0.0924234		55.605	0
0.188	1.80702		0.188	0.0921719		106.937	0
0.189	1.81767		0.189	0.0919189		204.384	0
0.19	1.82815		0.19	0.0916646		211.79	0
0.191	1.8384		0.191	0.0914091		103.752	0
0.192	1.84845		0.192	0.0911528		91.7294	0
0.193	1.85819		0.193	0.0908959		133.299	0
0.194	1.86744		0.194	0.0906387		166.598	0
0.195	1.87606		0.195	0.0903814		154.705	0
0.196	1.88418		0.196	0.0901242		185.201	0
0.197	1.89171		0.197	0.0898675		317.047	0
0.198	1.89889		0.198	0.0896114		389.264	0
0.199	1.90546		0.199	0.0893562		1674.03	0
0.2	1.91117		0.2	0.0891022		1151.44	0
0.201	1.9161		0.201	0.0888496		518.308	0
0.202	1.92068		0.202	0.0885987		307.068	0
0.203	1.92485		0.203	0.0883497		259.486	0
0.204	1.92883		0.204	0.0881028		944.858	0
0.205	1.93232		0.205	0.0878583		348.889	0
0.206	1.93552		0.206	0.0876165		141.787	0
0.207	1.93797		0.207	0.0873775		115.005	0
0.208	1.93995		0.208	0.0871352		312.498	0
0.209	1.94126		0.209	0.0868837		281.654	0
0.21	1.94243		0.21	0.0866231		84.6597	0
0.211	1.94341		0.211	0.0863537		165.117	0
0.212	1.94385		0.212	0.0860758		203.172	0
0.213	1.94386		0.213	0.0857896		320.306	0
0.214	1.94291		0.214	0.0854954		155.03	0
0.215	1.94204		0.215	0.0851935		171.669	0
0.216	1.94098		0.216	0.0848842		199.413	0
0.217	1.93942		0.217	0.0845678		219.981	0
0.218	1.93743		0.218	0.0842446		376.618	0
0.219	1.935		0.219	0.0839149		173.619	0
0.22	1.93249		0.22	0.0835791		87.2852	0
0.221	1.93089		0.221	0.0832374		68.0822	0
0.222	1.93054		0.222	0.0828902		137.798	0
0.223	1.9315		0.223	0.0825442		194.891	0
0.224	1.93198		0.224	0.082206		90.3691	0
0.225	1.93217		0.225	0.081876		75.7003	0
0.226	1.93262		0.226	0.0815544		162.588	0
0.227	1.93291		0.227	0.0812416		266.241	0
0.228	1.933		0.228	0.080938		125.703	0
0.229	1.93284		0.229	0.0806437		41.5488	0
0.23	1.93222		0.23	0.080359		157.599	0
0.231	1.9309		0.231	0.0800844		192.393	0
0.232	1.92916		0.232	0.0798136		47.9996	0
0.233	1.92718		0.233	0.0795407		117.994	0
0.234	1.92511		0.234	0.0792659		218.361	0
0.235	1.92212		0.235	0.0789895		209.933	0
0.236	1.91848		0.236	0.0787117		185.727	0
0.237	1.91423		0.237	0.0784329		90.0199	0
0.238	1.91047		0.238	0.0781532		353.03	0
0.239	1.90733		0.239	0.0778731		600.551	0
0.24	1.90494		0.24	0.0775927		664.013	0
0.241	1.90286		0.241	0.0773123		464.234	0
0.242	1.90056		0.242	0.0770321		211.637	0
0.243	1.89764		0.243	0.0767526		180.252	0
0.244	1.89507		0.244	0.0764739		234.228	0
0.245	1.89248		0.245	0.0761963		1245.68	0
0.246	1.89003		0.246	0.0759201		524.28	0
0.247	1.88756		0.247	0.0756455		296.173	0
0.248	1.88498		0.248	0.0753729		263.997	0
0.249	1.88238		0.249	0.0751025		357.8	0
0.25	1.88067		0.25	0.0748345		381.069	0
0.251	1.87901		0.251	0.0745692		437.289	0
0.252	1.87765		0.252	0.0743069		368.908	0
0.253	1.87652		0.253	0.0740478		216.434	0
0.254	1.8749		0.254	0.0737922		675.31	0
0.255	1.87345		0.255	0.0735403		225.681	0
0.256	1.87245		0.256	0.0732925		206.387	0
0.257	1.87145		0.257	0.0730488		197.72	0
0.258	1.87038		0.258	0.0728096		82.2021	0
0.259	1.8689		0.259	0.0725687		109.156	0
0.26	1.86727		0.26	0.0723202		172.886	0
0.261	1.86546		0.261	0.0720642		95.7728	0
0.262	1.86287		0.262	0.071801		104.781	0
0.263	1.85939		0.263	0.0715308		83.1014	0
0.264	1.85546		0.264	0.0712539		110.921	0
0.265	1.85163		0.265	0.0709706		124.279	0
0.266	1.84774		0.266	0.0706811		136.817	0
0.267	1.84323		0.267	0.0703858		60.5975	0
0.268	1.83864		0.268	0.0700849		90.6472	0
0.269	1.83455		0.269	0.0697787		248.921	0
0.27	1.83079		0.27	0.0694675		129.245	0
0.271	1.82713		0.271	0.0691516		96.2786	0
0.272	1.82427		0.272	0.0688314		123.524	0
0.273	1.82171		0.273	0.0685071		150.036	0
0.274	1.81899		0.274	0.0681854		172.07	0
0.275	1.81658		0.275	0.0678729		90.3571	0
0.276	1.81466		0.276	0.0675699		200.68	0
0.277	1.81357		0.277	0.0672767		49.3822	0
0.278	1.81295		0.278	0.0669936		235.272	0
0.279	1.81262		0.279	0.0667209		111.566	0
0.28	1.81289		0.28	0.0664588		79.0089	0
0.281	1.8134		0.281	0.0662077		79.2053	0
0.282	1.81426		0.282	0.0659677		226.45	0
0.283	1.81562		0.283	0.065739		185.291	0
0.284	1.81679		0.284	0.0655156		93.395	0
0.285	1.81849		0.285	0.0652915		87.4772	0
0.286	1.82025		0.286	0.0650667		119.187	0
0.287	1.82193		0.287	0.0648415		173.883	0
0.288	1.82389		0.288	0.0646162		97.278	0
0.289	1.82569		0.289	0.0643909		78.3366	0
0.29	1.82734		0.29	0.0641659		237.547	0
0.291	1.82839		0.291	0.0639414		230.203	0
0.292	1.82838		0.292	0.0637177		86.258	0
0.293	1.82718		0.293	0.0634948		889.002	0
0.294	1.8252		0.294	0.0632732		731.183	0
0.295	1.82275		0.295	0.0630528		192.205	0
0.296	1.81979		0.296	0.0628341		204.421	0
0.297	1.81586		0.297	0.0626172		137.846	0
0.298	1.81104		0.298	0.0624023		103.371	0
0.299	1.80515		0.299	0.0621896		178.874	0
0.3	1.79776		0.3	0.0619793		200.371	0
0.301	1.78916		0.301	0.0617717		64.0423	0
0.302	1.77972		0.302	0.0615669		144.823	0
0.303	1.76897		0.303	0.0613652		190.262	0
0.304	1.75695		0.304	0.0611667		105.611	0
0.305	1.74474		0.305	0.0609716		100.465	0
0.306	1.73308		0.306	0.0607802		85.894	0
0.307	1.72186		0.307	0.0605925		114.246	0
0.308	1.7103		0.308	0.0604088		86.2247	0
0.309	1.69887		0.309	0.0602293		178.2	0
0.31	1.6872		0.31	0.0600542		58.642	0
0.311	1.67505		0.311	0.0598836		150.019	0
0.312	1.66275		0.312	0.0597176		246.118	0
0.313	1.65042		0.313	0.0595565		67.4538	0
0.314	1.6387		0.314	0.0594004		352.325	0
0.315	1.62633		0.315	0.0592432		294.081	0
0.316	1.61386		0.316	0.0590786		179.218	0
0.317	1.60101		0.317	0.0589068		227.397	0
0.318	1.5882		0.318	0.0587344		236.011	0
0.319	1.57609		0.319	0.0585677		237.436	0
0.32	1.56483		0.32	0.058407		274.285	0
0.321	1.55422		0.321	0.0582525		77.0639	0
0.322	1.54414		0.322	0.0581042		139.292	0
0.323	1.53499		0.323	0.0579624		108.205	0
0.324	1.5261		0.324	0.0578271		150.045	0
0.325	1.51804		0.325	0.0576985		162.092	0
0.326	1.51024		0.326	0.0575767		145.073	0
0.327	1.50297		0.327	0.0574619		57.3499	0
0.328	1.4968		0.328	0.0573541		122.923	0
0.329	1.49189		0.329	0.0572535		116.611	0
0.33	1.4885		0.33	0.0571601		135.867	0
0.331	1.48593		0.331	0.0570741		380.091	0
0.332	1.48433		0.332	0.0569955		286.073	0
0.333	1.48382		0.333	0.0569244		189.618	0
0.334	1.48411		0.334	0.0568608		1062.16	0
0.335	1.48494		0.335	0.056805		845.149	0
0.336	1.48696		0.336	0.0567568		289.869	0
0.337	1.48965		0.337	0.0567163		600.703	0
0.338	1.49301		0.338	0.0566836		701.432	0
0.339	1.49682		0.339	0.0566587		1353.33	0
0.34	1.50136		0.34	0.0566417		2010.83	0
0.341	1.50637		0.341	0.0566325		1395.34	0
0.342	1.51116		0.342	0.0566312		992.943	0
0.343	1.51515		0.343	0.0566314		1712.21	0
0.344	1.51827		0.344	0.0566268		536.309	0
0.345	1.52125		0.345	0.0566175		90.6066	0
0.346	1.52458		0.346	0.0566034		72.993	0
0.347	1.52758		0.347	0.0565845		215.674	0
0.348	1.53019		0.348	0.056561		278.183	0
0.349	1.53292		0.349	0.0565327		118.694	0
0.35	1.53581		0.35	0.0564997		214.114	0
0.351	1.53834		0.351	0.0564621		78.1944	0
0.352	1.541		0.352	0.0564198		79.7797	0
0.353	1.54379		0.353	0.056373		149.334	0
0.354	1.54706		0.354	0.0563217		93.8313	0
0.355	1.55037		0.355	0.0562659		88.5348	0
0.356	1.55329		0.356	0.0562056		157.828	0
0.357	1.55463		0.357	0.056141		156.437	0
0.358	1.55461		0.358	0.0560721		119.37	0
0.359	1.55301		0.359	0.055999		51.432	0
0.36	1.54993		0.36	0.0559217		182.34	0
0.361	1.54515		0.361	0.0558404		192.84	0
0.362	1.5388		0.362	0.055755		155.938	0
0.363	1.53085		0.363	0.0556657		118.965	0
0.364	1.52208		0.364	0.0555726		114.216	0
0.365	1.51263		0.365	0.0554757		183.293	0
0.366	1.5024		0.366	0.0553752		125.094	0
0.367	1.49189		0.367	0.0552774		100.3	0
0.368	1.4808		0.368	0.0551889		93.5553	0
0.369	1.46945		0.369	0.0551096		212.906	0
0.37	1.45737		0.37	0.0550396		287.835	0
0.371	1.44473		0.371	0.0549791		137.451	0
0.372	1.4313		0.372	0.054928		130.643	0
0.373	1.41723		0.373	0.0548865		164.586	0
0.374	1.40277		0.374	0.0548545		175.275	0
0.375	1.38757		0.375	0.0548321		50.4085	0
0.376	1.37195		0.376	0.0548194		152.372	0
0.377	1.35586		0.377	0.0548163		142.342	0
0.378	1.34002		0.378	0.0548228		219.48	0
0.379	1.32485		0.379	0.0548389		452.109	0
0.38	1.31014		0.38	0.0548647		400.772	0
0.381	1.29579		0.381	0.0549		314.346	0
0.382	1.28168		0.382	0.0549449		389.316	0
0.383	1.26804		0.383	0.0549993		404.309	0
0.384	1.25491		0.384	0.0550568		289.96	0
0.385	1.24246		0.385	0.0551111		243.788	0
0.386	1.231		0.386	0.0551621		328.661	0
0.387	1.22005		0.387	0.0552098		179.981	0
0.388	1.21008		0.388	0.0552541		140.725	0
0.389	1.20097		0.389	0.0552949		90.2889	0
0.39	1.1931		0.39	0.0553323		100.037	0
0.391	1.18647		0.391	0.0553661		130.352	0
0.392	1.18093		0.392	0.0553965		62.3054	0
0.393	1.17684		0.393	0.0554232		88.2229	0
0.394	1.17401		0.394	0.0554464		152.302	0
0.395	1.17198		0.395	0.0554659		114.038	0
0.396	1.1709		0.396	0.0554818		105.526	0
0.397	1.17061		0.397	0.055494		140.932	0
0.398	1.17133		0.398	0.0555026		365.379	0
0.399	1.17329		0.399	0.0555075		250.924	0
0.4	1.176		0.4	0.0555087		260.361	0
0.401	1.17981		0.401	0.0555062		367.599	0
0.402	1.1846		0.402	0.0555064		197.051	0
0.403	1.19037		0.403	0.0555155		339.745	0
0.404	1.19665		0.404	0.0555336		380.28	0
0.405	1.20326		0.405	0.0555606		305.412	0
0.406	1.21073		0.406	0.0555966		521.024	0
0.407	1.21918		0.407	0.0556414		72.6235	0
0.408	1.22795		0.408	0.055695		245.875	0
0.409	1.2375		0.409	0.0557574		143.887	0
0.41	1.24651		0.41	0.0558285		356.263	0
0.411	1.25526		0.411	0.0559083		232.975	0
0.412	1.26447		0.412	0.0559966		114.832	0
0.413	1.27373		0.413	0.0560934		117.344	0
0.414	1.28355		0.414	0.0561986		262.582	0
0.415	1.29347		0.415	0.0563121		215.618	0
0.416	1.30295		0.416	0.0564337		373.769	0
0.417	1.31259		0.417	0.0565634		151.542	0
0.418	1.32277		0.418	0.0567011		125.892	0
0.419	1.33342		0.419	0.0568465		72.1319	0
0.42	1.34434		0.42	0.0569996		246.812	0
0.421	1.3547		0.421	0.0571602		183.974	0
0.422	1.36412		0.422	0.0573281		319.278	0
0.423	1.37274		0.423	0.0575032		116.759	0
0.424	1.38144		0.424	0.057679		145.643	0
0.425	1.38957		0.425	0.057849		328.466	0
0.426	1.39718		0.426	0.058013		175.808	0
0.427	1.40496		0.427	0.0581709		386.978	0
0.428	1.41229		0.428	0.0583225		1011.64	0
0.429	1.41939		0.429	0.0584677		263.686	0
0.43	1.42695		0.43	0.0586063		392.534	0
0.431	1.43488		0.431	0.0587382		610.938	0
0.432	1.44283		0.432	0.0588633		248.797	0
0.433	1.45112		0.433	0.0589814		187.736	0
0.434	1.45936		0.434	0.0590924		195.269	0
0.435	1.46851		0.435	0.0591963		161.606	0
0.436	1.47844		0.436	0.0592928		67.2353	0
0.437	1.48888		0.437	0.059382		57.4903	0
0.438	1.49871		0.438	0.0594637		62.147	0
0.439	1.50817		0.439	0.0595379		204.901	0
0.44	1.5169		0.44	0.0596045		161.914	0
0.441	1.52532		0.441	0.0596634		92.3291	0
0.442	1.53388		0.442	0.0597145		80.1079	0
0.443	1.54278		0.443	0.0597578		149.542	0
0.444	1.5514		0.444	0.0597997		145.425	0
0.445	1.5601		0.445	0.0598463		76.077	0
0.446	1.56872		0.446	0.0598976		94.0747	0
0.447	1.57754		0.447	0.0599536		289.233	0
0.448	1.5867		0.448	0.0600142		101.886	0
0.449	1.59596		0.449	0.0600793		68.7132	0
0.45	1.60513		0.45	0.060149		115.105	0
0.451	1.61436		0.451	0.060223		212.703	0
0.452	1.6235		0.452	0.0603015		129.25	0
0.453	1.63258		0.453	0.0603842		137.463	0
0.454	1.64182		0.454	0.0604711		196.779	0
0.455	1.65072		0.455	0.0605621		170.291	0
0.456	1.6588		0.456	0.0606571		157.061	0
0.457	1.66657		0.457	0.060756		185.637	0
0.458	1.6743		0.458	0.0608588		123.993	0
0.459	1.68251		0.459	0.0609653		87.4254	0
0.46	1.69011		0.46	0.0610755		199.422	0
0.461	1.69717		0.461	0.0611891		168.14	0
0.462	1.70381		0.462	0.0613062		132.146	0
0.463	1.71047		0.463	0.0614265		70.9115	0
0.464	1.71646		0.464	0.0615501		201.467	0
0.465	1.72225		0.465	0.0616767		199.611	0
0.466	1.72796		0.466	0.0618062		111.846	0
0.467	1.73345		0.467	0.0619385		80.3005	0
0.468	1.73881		0.468	0.0620735		274.136	0
0.469	1.74429		0.469	0.062211		296.546	0
0.47	1.74976		0.47	0.062351		129.583	0
0.471	1.7555		0.471	0.0624932		259.262	0
0.472	1.76062		0.472	0.0626376		79.1578	0
0.473	1.76581		0.473	0.0627839		222.695	0
0.474	1.77179		0.474	0.0629321		190.737	0
0.475	1.77792		0.475	0.0630757		208.03	0
0.476	1.78415		0.476	0.0632082		158.525	0
0.477	1.78981		0.477	0.0633295		168.866	0
0.478	1.79543		0.478	0.0634458		107.447	0
0.479	1.80151		0.479	0.0635633		117.154	0
0.48	1.80745		0.48	0.0636819		170.351	0
0.481	1.81372		0.481	0.0638015		87.6798	0
0.482	1.82045		0.482	0.0639219		61.938	0
0.483	1.82683		0.483	0.0640431		115.652	0
0.484	1.8333		0.484	0.0641648		125.691	0
0.485	1.83983		0.485	0.0642871		116.984	0
0.486	1.84683		0.486	0.0644098		72.6752	0
0.487	1.85438		0.487	0.0645327		140.651	0
0.488	1.86249		0.488	0.0646557		174.44	0
0.489	1.87113		0.489	0.0647788		113.331	0
0.49	1.88001		0.49	0.0649018		68.643	0
0.491	1.88964		0.491	0.0650245		131.773	0
0.492	1.89996		0.492	0.065147		116.013	0
0.493	1.91127		0.493	0.0652689		82.4522	0
0.494	1.92299		0.494	0.0653903		69.826	0
0.495	1.93465		0.495	0.065511		126.136	0
0.496	1.94641		0.496	0.0656308		194.347	0
0.497	1.95823		0.497	0.0657498		89.7971	0
0.498	1.97051		0.498	0.0658677		106.476	0
0.499	1.98296		0.499	0.0659844		171.828	0
0.5	1.99634		0.5	0.0660998		102.777	0
0.501	2.01026		0.501	0.0662139		67.8814	0
0.502	2.02408		0.502	0.0663264		90.7617	0
0.503	2.0383		0.503	0.0664374		106.405	0
0.504	2.05242		0.504	0.0665466		1491.26	0
0.505	2.0661		0.505	0.066654		444.592	0
0.506	2.07927		0.506	0.0667594		257.06	0
0.507	2.09173		0.507	0.0668629		276.901	0
0.508	2.10437		0.508	0.0669642		499.357	0
0.509	2.11703		0.509	0.0670632		372.962	0
0.51	2.13007		0.51	0.0671599		421.576	0
0.511	2.14281		0.511	0.0672542		315.302	0
0.512	2.15525		0.512	0.067346		289.949	0
0.513	2.16736		0.513	0.0674352		144.053	0
0.514	2.17872		0.514	0.0675217		136.204	0
0.515	2.18971		0.515	0.0676053		196.686	0
0.516	2.19987		0.516	0.0676862		98.8694	0
0.517	2.20968		0.517	0.0677641		102.587	0
0.518	2.21893		0.518	0.0678389		142.428	0
0.519	2.22712		0.519	0.0679044		121.873	0
0.52	2.23383		0.52	0.0679541		195.202	0
0.521	2.23953		0.521	0.0679879		198.256	0
0.522	2.2446		0.522	0.0680059		161.844	0
0.523	2.2485		0.523	0.0680143		165.373	0
0.524	2.25101		0.524	0.0680194		123.521	0
0.525	2.25248		0.525	0.0680212		81.5594	0
0.526	2.25387		0.526	0.0680198		221.544	0
0.527	2.25426		0.527	0.0680151		135.896	0
0.528	2.25407		0.528	0.0680072		1780.06	0.000686616
0.529	2.2531		0.529	0.067996		864.798	0.0199355
0.53	2.25143		0.53	0.0679816		915.702	0.0173443
0.531	2.24941		0.531	0.0679639		2210.69	0.0239632
0.532	2.24701		0.532	0.067943		1085.4	0.0160295
0.533	2.24437		0.533	0.067919		523.542	4.07685e-05
0.534	2.24167		0.534	0.0678917		942.74	0
0.535	2.23868		0.535	0.0678613		1934.48	0
0.536	2.23531		0.536	0.0678279		616.592	0
0.537	2.2318		0.537	0.0677913		231.527	0
0.538	2.22813		0.538	0.0677517		1117.6	0.00252665
0.539	2.22449		0.539	0.067709		477.183	0.0212074
0.54	2.22083		0.54	0.0676635		1207.65	0.00226599
0.541	2.21694		0.541	0.067615		2319.33	0.0132586
0.542	2.2137		0.542	0.0675636		911.847	0.0127413
0.543	2.21116		0.543	0.0675094		2254.4	0
0.544	2.20969		0.544	0.0674524		1083.45	0
0.545	2.20832		0.545	0.0673928		549.175	0
0.546	2.20676		0.546	0.0673305		778.872	3.15911e-07
0.547	2.20572		0.547	0.0672655		806.811	0.0135169
0.548	2.20549		0.548	0.0671981		293.274	0.0124827
0.549	2.20544		0.549	0.0671282		923.042	0.00424609
0.55	2.20552		0.55	0.0670559		1275.42	0.020636
0.551	2.20639		0.551	0.0669812		1616.05	0.00111792
0.552	2.20764		0.552	0.0669044		826.237	0.00498631
0.553	2.20945		0.553	0.0668253		845.578	0.0213156
0.554	2.21155		0.554	0.0667441		1313.47	0.0214554
0.555	2.21414		0.555	0.066661		562.94	0.0185578
0.556	2.21703		0.556	0.0665758		1032.69	0.027251
0.557	2.22056		0.557	0.0664889		1679.84	0.0104338
0.558	2.22454		0.558	0.0664001		1193.57	0.000131081
0.559	2.22925		0.559	0.0663097		2689.9	0.0174048
0.56	2.23401		0.56	0.0662177		2562.94	0.00846412
0.561	2.23931		0.561	0.0661241		1155.94	0
0.562	2.24513		0.562	0.0660292		2773.4	0
0.563	2.2515		0.563	0.0659392		1303.16	0
0.564	2.25788		0.564	0.0658607		1190.66	0
0.565	2.2647		0.565	0.0657936		1081.39	0
0.566	2.27152		0.566	0.0657381		1731.98	0
0.567	2.27786		0.567	0.0656942		1601.96	0.00968265
0.568	2.28434		0.568	0.0656556		1816.25	0.016266
0.569	2.29117		0.569	0.0656161		1425.77	5.13031e-05
0.57	2.29832		0.57	0.0655756		1653.59	0
0.571	2.30495		0.571	0.0655343		1114.56	0
0.572	2.3117		0.572	0.0654921		809.714	0.0013838
0.573	2.31831		0.573	0.0654491		1444.79	0.0287552
0.574	2.32477		0.574	0.0654054		2820.87	0.0453916
0.575	2.33045		0.575	0.065361		1748.43	0.0473436
0.576	2.33564		0.576	0.0653159		1298.34	0.031742
0.577	2.34051		0.577	0.0652701		1302.38	0.00138569
0.578	2.34486		0.578	0.0652238		1166.31	0.0140634
0.579	2.34879		0.579	0.065177		814.227	0.0300205
0.58	2.35246		0.58	0.0651296		2242.4	0.050844
0.581	2.3558		0.581	0.0650819		1697.72	0.0625965
0.582	2.3586		0.582	0.0650337		2359.25	0.032054
0.583	2.36051		0.583	0.0649852		456.964	0.0254938
0.584	2.36153		0.584	0.0649363		560.116	0.0417421
0.585	2.36228		0.585	0.0648873		1281.47	0.0582665
0.586	2.36241		0.586	0.064838		1020.97	0.0802642
0.587	2.36177		0.587	0.0647885		1459.3	0.104789
0.588	2.3602		0.588	0.064739		1669.59	0.0950953
0.589	2.35804		0.589	0.0646894		1363.79	0.0708572
0.59	2.35524		0.59	0.0646397		593.528	0.0683989
0.591	2.35119		0.591	0.0645901		1260.79	0.0787283
0.592	2.34665		0.592	0.0645406		1111.96	0.0993021
0.593	2.34132		0.593	0.0644913		615.401	0.0938309
0.594	2.33522		0.594	0.0644421		1526.67	0.0658612
0.595	2.32781		0.595	0.0643931		1405.69	0.0446729
0.596	2.31887		0.596	0.0643444		1269.27	0.0462977
0.597	2.30879		0.597	0.0642961		1844.88	0.0456894
0.598	2.2976		0.598	0.0642481		1526.87	0.044668
0.599	2.28517		0.599	0.0642005		1866.74	0.0521161
0.6	2.2721		0.6	0.0641534		2984.78	0.0480058
0.601	2.25837		0.601	0.0641068		1028.81	0.0235242
0.602	2.24377		0.602	0.0640608		3189.2	0.00928011
0.603	2.22824		0.603	0.064009		2028.02	0.0174048
0.604	2.21167		0.604	0.0639453		2087.83	0.000131081
0.605	2.19538		0.605	0.0638696		3278.2	0
0.606	2.17985		0.606	0.0637821		1641.69	0
0.607	2.16544		0.607	0.0636828		2737.71	0
0.608	2.15217		0.608	0.0635719		962.319	0
0.609	2.13939		0.609	0.0634494		467.888	0
0.61	2.12799		0.61	0.0633154		760.639	0
0.611	2.11824		0.611	0.0631702		1836.7	0
0.612	2.1096		0.612	0.0630137		1254.92	0
0.613	2.10179		0.613	0.0628463		1034.96	0
0.614	2.09462		0.614	0.062668		264.922	0
0.615	2.08822		0.615	0.062479		73.9111	0
0.616	2.08316		0.616	0.0622859		313.73	0
0.617	2.07874		0.617	0.0620951		294.459	0
0.618	2.07461		0.618	0.0619068		259.223	0
0.619	2.07092		0.619	0.0617213		191.885	0
0.62	2.06757		0.62	0.0615386		654.69	0
0.621	2.06445		0.621	0.061359		485.67	0
0.622	2.0617		0.622	0.0611826		736.388	0
0.623	2.05955		0.623	0.0610096		217.867	0
0.624	2.05732		0.624	0.0608402		340.286	0
0.625	2.0553		0.625	0.0606746		600.644	0
0.626	2.05233		0.626	0.0605129		272.978	0
0.627	2.0493		0.627	0.0603552		249.52	0
0.628	2.04694		0.628	0.0602018		251.06	0
0.629	2.04402		0.629	0.0600527		383.301	0
0.63	2.04117		0.63	0.0599082		373.676	0
0.631	2.03858		0.631	0.0597683		252.559	0
0.632	2.03635		0.632	0.0596332		351.179	0
0.633	2.03396		0.633	0.0595031		344.157	0
0.634	2.03109		0.634	0.059378		257.297	0
0.635	2.02824		0.635	0.059258		265.157	0
0.636	2.0257		0.636	0.0591434		340.173	0
0.637	2.02381		0.637	0.0590342		105.325	0
0.638	2.02197		0.638	0.0589305		267.568	0
0.639	2.02055		0.639	0.0588324		195.174	0
0.64	2.0194		0.64	0.05874		388.302	0
0.641	2.0183		0.641	0.0586534		433.139	0
0.642	2.01672		0.642	0.0585727		202.705	0
0.643	2.01478		0.643	0.058498		509.755	0
0.644	2.01307		0.644	0.0584293		127.222	0
0.645	2.01151		0.645	0.0583604		178.112	0
0.646	2.01037		0.646	0.058285		256.981	0
0.647	2.00901		0.647	0.0582032		315.407	0
0.648	2.00752		0.648	0.0581151		180.742	0
0.649	2.00568		0.649	0.0580208		946.023	0
0.65	2.00319		0.65	0.0579203		915.57	0
0.651	2.00023		0.651	0.0578139		3364.69	0
0.652	1.99687		0.652	0.0577014		2296.46	0.0114523
0.653	1.99355		0.653	0.0575832		3814.84	0.0145439
0.654	1.99071		0.654	0.0574592		3048.01	0.0140373
0.655	1.98786		0.655	0.0573297		3193.69	0.0119665
0.656	1.98552		0.656	0.0571947		3397.47	0
0.657	1.98334		0.657	0.0570543		2775.8	0
0.658	1.98101		0.658	0.0569088		3416.95	0.00538357
0.659	1.97807		0.659	0.0567583		2736.08	0.0344775
0.66	1.97552		0.66	0.0566028		1656.9	0.0121389
0.661	1.97298		0.661	0.0564426		3799.31	0.000300731
0.662	1.97056		0.662	0.0562777		1460.07	0.0196621
0.663	1.96769		0.663	0.0561085		3425.65	0.0276115
0.664	1.96456		0.664	0.055935		3000.55	0.0141083
0.665	1.96155		0.665	0.0557637		2388.17	0.016266
0.666	1.95862		0.666	0.0556011		2970.28	0.00924095
0.667	1.95589		0.667	0.0554474		4140.64	0.0167329
0.668	1.95324		0.668	0.0553027		1976.16	0.00348289
0.669	1.9501		0.669	0.0551671		2573.13	0.0222168
0.67	1.94603		0.67	0.0550409		2662.08	0.0223074
0.671	1.94183		0.671	0.054924		1245.15	0.00407029
0.672	1.93754		0.672	0.0548167		593.773	0
0.673	1.93358		0.673	0.0547191		590.053	0.0122244
0.674	1.92985		0.674	0.0546311		498.584	0.0234573
0.675	1.92585		0.675	0.054553		576.684	0.0203372
0.676	1.92166		0.676	0.0544848		1110.06	0.0207783
0.677	1.9181		0.677	0.0544265		1649.64	0.0116366
0.678	1.91471		0.678	0.0543782		1140.64	0.0173349
0.679	1.91104		0.679	0.0543337		1970.9	0.0211348
0.68	1.90758		0.68	0.0542866		1043.23	0.00932186
0.681	1.90389		0.681	0.0542371		2263.17	0.0389425
0.682	1.90006		0.682	0.0541851		2964.97	0.0428344
0.683	1.89606		0.683	0.0541308		1451.36	0.0380106
0.684	1.89129		0.684	0.0540741		2927.06	0.0271835
0.685	1.88638		0.685	0.0540151		1268.64	0.01477
0.686	1.88134		0.686	0.0539539		1585.17	0.018718
0.687	1.87606		0.687	0.0538905		1213.55	0.042999
0.688	1.87026		0.688	0.0538251		1538.89	0.0705443
0.689	1.86397		0.689	0.0537576		2629.74	0.0664578
0.69	1.85737		0.69	0.0536881		864.06	0.0596573
0.691	1.8502		0.691	0.0536167		465.051	0.0768789
0.692	1.84278		0.692	0.0535435		719.864	0.10213
0.693	1.83461		0.693	0.0534685		597.958	0.11623
0.694	1.82662		0.694	0.0533919		1435.76	0.0985292
0.695	1.81846		0.695	0.0533136		1032.64	0.0589811
0.696	1.81096		0.696	0.0532338		449.784	0.0374999
0.697	1.80427		0.697	0.0531526		1719.49	0.0352087
0.698	1.79754		0.698	0.0530699		979.515	0.0373182
0.699	1.791		0.699	0.052986		717.858	0.0573878
0.7	1.78428		0.7	0.0529008		738.71	0.070501
0.701	1.77774		0.701	0.0528145		941.806	0.0685903
0.702	1.77087		0.702	0.0527272		849.098	0.0444535
0.703	1.76395		0.703	0.0526389		2567.13	0.017885
0.704	1.75673		0.704	0.0525497		2317.2	0.0090411
0.705	1.74955		0.705	0.0524598		2381.71	0.0363129
0.706	1.74224		0.706	0.0523691		1521.96	0.0399333
0.707	1.73469		0.707	0.0522778		986.646	0.0298613
0.708	1.72661		0.708	0.052186		2056.36	0.0149061
0.709	1.71715		0.709	0.0520938		2114.73	8.82392e-06
0.71	1.70721		0.71	0.0520012		2992.07	0.00202136
0.711	1.69731		0.711	0.0519084		1300.45	0.0219911
0.712	1.68701		0.712	0.0518154		1616.5	0.0231545
0.713	1.67628		0.713	0.0517223		685.847	0.0231776
0.714	1.66511		0.714	0.0516292		996.349	0.0278725
0.715	1.6539		0.715	0.0515363		1374.21	0.0140094
0.716	1.64338		0.716	0.0514435		1431.5	0.0176203
0.717	1.6338		0.717	0.0513511		1013.76	0.000153233
0.718	1.62566		0.718	0.051259		1534.64	0
0.719	1.61876		0.719	0.0511674		1411.49	0
0.72	1.61344		0.72	0.0510764		642.086	0
0.721	1.60958		0.721	0.050986		751.589	0.00111792
0.722	1.6069		0.722	0.0508963		2240.02	0.0250616
0.723	1.60578		0.723	0.0508075		1648.8	0.0248077
0.724	1.60635		0.724	0.0507133		2847.79	0.0166721
0.725	1.60766		0.725	0.0506074		481.936	0.0320045
0.726	1.60981		0.726	0.05049		1986.36	0.049069
0.727	1.61277		0.727	0.0503612		914.39	0.0600149
0.728	1.61593		0.728	0.0502211		851.144	0.0382093
0.729	1.61934		0.729	0.0500698		1895.89	0.0442897
0.73	1.62278		0.73	0.0499075		1356.26	0.0715363
0.731	1.62681		0.731	0.0497344		737.891	0.0968776
0.732	1.63172		0.732	0.0495506		1190.72	0.0879589
0.733	1.63673		0.733	0.0493563		768.447	0.058133
0.734	1.64191		0.734	0.0491517		1265.95	0.0590564
0.735	1.64757		0.735	0.048937		1091.74	0.0914279
0.736	1.65331		0.736	0.0487124		663.242	0.124012
0.737	1.65889		0.737	0.0484781		2648.82	0.123745
0.738	1.66446		0.738	0.0482407		1047.27	0.0869565
0.739	1.67014		0.739	0.0480067		1051.94	0.0622832
0.74	1.67585		0.74	0.0477764		1704.69	0.0647171
0.741	1.68174		0.741	0.0475499		603.293	0.0775284
0.742	1.68736		0.742	0.0473275		2192.2	0.0859043
0.743	1.69316		0.743	0.0471095		971.571	0.102764
0.744	1.69899		0.744	0.0468959		906.328	0.110099
0.745	1.70495		0.745	0.0466871		1130.16	0.121048
0.746	1.71091		0.746	0.0464833		1572	0.106163
0.747	1.71711		0.747	0.0462845		882.411	0.120594
0.748	1.72316		0.748	0.0460911		1140.5	0.125754
0.749	1.72959		0.749	0.0459033		2563.36	0.114777
0.75	1.73634		0.75	0.0457211		437.956	0.0839297
0.751	1.74323		0.751	0.0455448		1109.28	0.0823516
0.752	1.75039		0.752	0.0453746		1383.83	0.102461
0.753	1.75731		0.753	0.0452105		1430.53	0.125222
0.754	1.76416		0.754	0.0450529		2058.08	0.116732
0.755	1.77098		0.755	0.0449018		725.557	0.0853042
0.756	1.77814		0.756	0.0447574		1605.82	0.0781111
0.757	1.78508		0.757	0.0446198		1046.66	0.0945957
0.758	1.79145		0.758	0.0444892		365.149	0.101727
0.759	1.79736		0.759	0.0443656		1057.79	0.0953892
0.76	1.803		0.76	0.0442493		1110.29	0.0791942
0.761	1.80771		0.761	0.0441403		771.358	0.071967
0.762	1.81184		0.762	0.0440387		545.469	0.0566847
0.763	1.81566		0.763	0.0439446		468.905	0.0476342
0.764	1.81931		0.764	0.0438518		673.651	0.0527275
0.765	1.82167		0.765	0.0437541		608.009	0.0674104
0.766	1.82335		0.766	0.0436516		892.675	0.0710538
0.767	1.82426		0.767	0.0435443		1787.55	0.0864268
0.768	1.82449		0.768	0.0434324		2758.12	0.0911499
0.769	1.82353		0.769	0.043316		1123.62	0.0670919
0.77	1.82146		0.77	0.0431952		708.632	0.0460286
0.771	1.81919		0.771	0.0430701		423.984	0.0545227
0.772	1.81629		0.772	0.0429408		1021.72	0.0717969
0.773	1.81262		0.773	0.0428075		1996.49	0.0990454
0.774	1.80818		0.774	0.0426702		1409.8	0.124616
0.775	1.80316		0.775	0.0425292		745.714	0.103875
0.776	1.79709		0.776	0.0423846		1082.54	0.0732936
0.777	1.79006		0.777	0.0422364		547.423	0.0667334
0.778	1.78218		0.778	0.0420849		965.285	0.0664264
0.779	1.77362		0.779	0.0419303		717.321	0.0635245
0.78	1.7647		0.78	0.0417725		2054.33	0.0546244
0.781	1.75608		0.781	0.0416119		1333.94	0.0375883
0.782	1.74767		0.782	0.0414485		1647.16	0.0261067
0.783	1.7396		0.783	0.0412825		1118.62	0.00407029
0.784	1.73173		0.784	0.0411141		612.91	0.00943529
0.785	1.7242		0.785	0.0409435		981.567	0.0173872
0.786	1.71734		0.786	0.0407707		1197.51	0.0285038
0.787	1.71109		0.787	0.0405961		899.027	0.0489458
0.788	1.70536		0.788	0.0404197		657.82	0.0640407
0.789	1.69965		0.789	0.0402417		841.725	0.0691971
0.79	1.69418		0.79	0.0400623		962.373	0.0756944
0.791	1.68955		0.791	0.0398817		830.629	0.0764875
0.792	1.68502		0.792	0.0397		776.26	0.0661599
0.793	1.68071		0.793	0.0395175		941.903	0.0663069
0.794	1.67737		0.794	0.0393343		1099.41	0.0772294
0.795	1.67504		0.795	0.0391505		1020.8	0.0984862
0.796	1.67368		0.796	0.0389664		753.964	0.124868
0.797	1.67364		0.797	0.0387822		1712.48	0.124385
0.798	1.67438		0.798	0.038598		1338.37	0.0889167
0.799	1.67611		0.799	0.038414		1195.88	0.0830663
0.8	1.67906		0.8	0.0382303		990.525	0.104721
0.801	1.68295		0.801	0.0380473		820.006	0.12782
0.802	1.68778		0.802	0.0378649		2188.32	0.118658
0.803	1.69374		0.803	0.0376835		1685.55	0.0529862
0.804	1.70097		0.804	0.0375032		813.681	0.0723334
0.805	1.70908		0.805	0.0373242		1619.1	0.0705798
0.806	1.71658		0.806	0.0371466		2397.63	0.0603957
0.807	1.72308		0.807	0.0369706		1497.65	0.0426256
0.808	1.72865		0.808	0.0367964		823.256	0.0238841
0.809	1.73387		0.809	0.0366242		1469.2	0.0128982
0.81	1.73888		0.81	0.0364541		948.608	0.0467332
0.811	1.7432		0.811	0.0362864		1897.18	0.0655777
0.812	1.7466		0.812	0.036121		2861.3	0.057512
0.813	1.74935		0.813	0.0359583		1514.38	0.0259768
0.814	1.75179		0.814	0.0357984		1109.3	0.0186735
0.815	1.75403		0.815	0.0356478		1873.97	0.0238657
0.816	1.75659		0.816	0.0355128		560.977	0.0513985
0.817	1.75915		0.817	0.0353875		989.823	0.079633
0.818	1.76217		0.818	0.0352654		504.115	0.106806
0.819	1.76538		0.819	0.0351468		2717.71	0.112176
0.82	1.76875		0.82	0.0350318		615.396	0.0833658
0.821	1.77226		0.821	0.0349204		622.551	0.0807468
0.822	1.77584		0.822	0.0348129		534.442	0.0905917
0.823	1.77965		0.823	0.0347093		1012.49	0.0883844
0.824	1.78378		0.824	0.0346096		2249.91	0.0674521
0.825	1.78818		0.825	0.0345141		987.145	0.0342516
0.826	1.7931		0.826	0.0344228		1180.79	0.0253966
0.827	1.79818		0.827	0.0343357		1302.02	0.0316383
0.828	1.80309		0.828	0.034253		2882.11	0.0235716
0.829	1.80878		0.829	0.0341748		2643.91	0.0402289
0.83	1.81502		0.83	0.0341011		1318.04	0.0684266
0.831	1.8213		0.831	0.034032		971.822	0.100689
0.832	1.82749		0.832	0.0339675		1433.81	0.115076
0.833	1.83346		0.833	0.0339078		1625.1	0.0899423
0.834	1.83915		0.834	0.0338529		1289.29	0.0659219
0.835	1.84473		0.835	0.0338028		2327.84	0.0629486
0.836	1.84957		0.836	0.0337575		1383.53	0.057714
0.837	1.85333		0.837	0.0337173		2547.18	0.0614149
0.838	1.8566		0.838	0.033682		2490.57	0.056094
0.839	1.85892		0.839	0.0336517		2841.88	0.0333932
0.84	1.86139		0.84	0.0336264		1640.58	0.0208297
0.841	1.86394		0.841	0.0336062		557.997	0.0209497
0.842	1.86621		0.842	0.0335911		852.158	0.0121363
0.843	1.86807		0.843	0.0335811		330.108	0.0246535
0.844	1.87		0.844	0.0335761		2494.35	0.019397
0.845	1.87107		0.845	0.0335763		831.988	0.000422085
0.846	1.87178		0.846	0.0335816		2626.12	0
0.847	1.87236		0.847	0.033592		2185.79	0
0.848	1.87236		0.848	0.0336075		2015.38	0.010182
0.849	1.87237		0.849	0.0336281		1493.5	0.0280107
0.85	1.87243		0.85	0.0336537		1204.02	0.0274033
0.851	1.87233		0.851	0.0336844		595.696	0.0315525
0.852	1.87207		0.852	0.0337201		923.434	0.00685148
0.853	1.87156		0.853	0.0337607		1467.93	0.0046089
0.854	1.8702		0.854	0.0338063		2422.68	0.0281895
0.855	1.86842		0.855	0.0338568		1467.51	0.018997
0.856	1.86651		0.856	0.0339121		1581.11	0.000210324
0.857	1.86428		0.857	0.0339721		4131.1	0.0163349
0.858	1.86185		0.858	0.0340369		2459.2	0.0355109
0.859	1.85917		0.859	0.0341064		1156.03	0.0329473
0.86	1.85598		0.86	0.0341805		2159.6	0.0246688
0.861	1.85285		0.861	0.034259		696.515	0.0199566
0.862	1.84956		0.862	0.034342		1194.51	0.0171592
0.863	1.84661		0.863	0.0344294		2464.49	0.0309208
0.864	1.84445		0.864	0.0345211		2367.78	0.0415607
0.865	1.84207		0.865	0.0346169		1221.56	0.0614936
0.866	1.8396		0.866	0.0347105		842.05	0.0813069
0.867	1.83742		0.867	0.0347955		887.819	0.0876413
0.868	1.835		0.868	0.0348717		1177.51	0.0850058
0.869	1.83277		0.869	0.0349392		416.853	0.0706915
0.87	1.83126		0.87	0.0349978		695.441	0.0804199
0.871	1.82964		0.871	0.0350475		653.352	0.107793
0.872	1.82819		0.872	0.0350882		1847.56	0.128422
0.873	1.82636		0.873	0.0351199		832.546	0.104496
0.874	1.82406		0.874	0.0351426		458.335	0.0975246
0.875	1.82202		0.875	0.0351562		1209.64	0.110368
0.876	1.81948		0.876	0.0351607		1716.29	0.126571
0.877	1.81671		0.877	0.0351562		2206.77	0.136405
0.878	1.81385		0.878	0.0351426		944.861	0.109205
0.879	1.81089		0.879	0.0351199		824.24	0.087197
0.88	1.80805		0.88	0.0350882		626.962	0.0826772
0.881	1.80527		0.881	0.0350475		387.021	0.0792753
0.882	1.80196		0.882	0.0349978		611.163	0.0693037
0.883	1.79825		0.883	0.0349392		1842.5	0.0556876
0.884	1.7946		0.884	0.0348717		2249.88	0.0441774
0.885	1.79051		0.885	0.0347955		1411.08	0.0346589
0.886	1.7863		0.886	0.0347105		1425.02	0.0318831
0.887	1.78207		0.887	0.0346169		1940.09	0.041443
0.888	1.77768		0.888	0.0345147		964.849	0.0529641
0.889	1.77328		0.889	0.0344041		927.873	0.0690582
0.89	1.76928		0.89	0.0342852		906.177	0.082486
0.891	1.76546		0.891	0.034158		991.828	0.0907975
0.892	1.76142		0.892	0.0340228		590.039	0.0885838
0.893	1.75753		0.893	0.0338795		1516.24	0.0711617
0.894	1.75314		0.894	0.0337285		674.095	0.0546695
0.895	1.7494		0.895	0.0335698		888.812	0.0496293
0.896	1.74516		0.896	0.0334035		864.358	0.0552602
0.897	1.7407		0.897	0.0332299		3055.62	0.0650154
0.898	1.73618		0.898	0.0330491		2187.51	0.0750123
0.899	1.73132		0.899	0.0328613		1337.03	0.072122
0.9	1.72603		0.9	0.0326666		1226.88	0.0635103
0.901	1.71991		0.901	0.0324653		1468.57	0.0409069
0.902	1.7141		0.902	0.0322576		546.362	0.0173697
0.903	1.70797		0.903	0.0320436		1061.4	0.0129753
0.904	1.7019		0.904	0.0318236		1605.19	0.0200315
0.905	1.69517		0.905	0.0315978		1269.17	0.0380912
0.906	1.68889		0.906	0.0313664		803.92	0.0360108
0.907	1.68369		0.907	0.0311296		304.891	0.0313864
0.908	1.67982		0.908	0.0308877		845.33	0.00626746
0.909	1.67832		0.909	0.0306409		1992.45	0.0267573
0.91	1.67827		0.91	0.0303894		1489.54	0.0368851
0.911	1.67989		0.911	0.0301335		906.547	0.0123875
0.912	1.6834		0.912	0.0298734		2847.19	0.016266
0.913	1.68877		0.913	0.0296094		1240.13	0.0134128
0.914	1.69619		0.914	0.0293418		2822.76	0.0208861
0.915	1.70606		0.915	0.0290708		2512.23	0.0013838
0.916	1.71759		0.916	0.0287966		990.649	0
0.917	1.73		0.917	0.0285196		1582.23	0
0.918	1.74292		0.918	0.02824		1772.64	0.00239427
0.919	1.75664		0.919	0.0279581		405.097	0.0212115
0.92	1.77123		0.92	0.0276742		514.88	0.00239515
0.921	1.78605		0.921	0.0273884		474.57	0.0137747
0.922	1.80117		0.922	0.0271012		876.934	0.0122244
0.923	1.81611		0.923	0.0268128		605.822	0
0.924	1.83077		0.924	0.0265235		2867.29	0
0.925	1.84606		0.925	0.0262336		3577.08	0
0.926	1.86119		0.926	0.0259432		2662.71	0.000686616
0.927	1.87598		0.927	0.0256529		1278.3	0.0199355
0.928	1.89104		0.928	0.0253627		1461.38	0.00547113
0.929	1.90597		0.929	0.025073		831.242	0.0169609
0.93	1.92088		0.93	0.0247841		564.16	0.0137416
0.931	1.93529		0.931	0.0244963		442.343	0.0221111
0.932	1.94849		0.932	0.0242098		359.666	0.0219966
0.933	1.96117		0.933	0.0239249		107.496	0.00309651
0.934	1.97303		0.934	0.023642		214.206	0
0.935	1.98414		0.935	0.0233612		182.477	0
0.936	1.99497		0.936	0.0230828		248.92	0
0.937	2.0051		0.937	0.0228072		362.545	0
0.938	2.01449		0.938	0.0225346		137.695	0
0.939	2.02331		0.939	0.0222589		149.171	0
0.94	2.03157		0.94	0.0219741		71.9186	0
0.941	2.03937		0.941	0.0216805		64.9425	0
0.942	2.04676		0.942	0.0213783		58.4992	0
0.943	2.05381		0.943	0.0210679		123.995	0
0.944	2.06012		0.944	0.0207496		182.767	0
0.945	2.06643		0.945	0.0204236		148.636	0
0.946	2.07293		0.946	0.0200903		297.432	0
0.947	2.07899		0.947	0.0197499		940.137	0
0.948	2.08485		0.948	0.019403		651.173	0
0.949	2.0905		0.949	0.0190497		626.057	0.000338261
0.95	2.09625		0.95	0.0186904		657.144	0.0188103
0.951	2.1022		0.951	0.0183256		560.075	0.00723016
0.952	2.10821		0.952	0.0179554		740.779	0.0189896
0.953	2.11469		0.953	0.0175804		809.557	0.00766864
0.954	2.12145		0.954	0.0172008		884.407	0.0205375
0.955	2.12831		0.955	0.016817		702.66	0.00442565
0.956	2.13569		0.956	0.0164295		1315.77	0.00226593
0.957	2.14329		0.957	0.0160385		645.987	0.0325214
0.958	2.15137		0.958	0.0156445		1537.24	0.047798
0.959	2.16013		0.959	0.0152479		2056.95	0.0261787
0.96	2.16934		0.96	0.014849		1464.34	0.02035
0.961	2.17902		0.961	0.0144482		2236.27	0.0120825
0.962	2.18928		0.962	0.0140459		1952.14	0.0305778
0.963	2.19962		0.963	0.0136426		1483.4	0.0396895
0.964	2.20989		0.964	0.0132386		1264.04	0.022018
0.965	2.22103		0.965	0.0128342		1780.2	0.00304481
0.966	2.23266		0.966	0.01243		1286.59	0.0240167
0.967	2.24509		0.967	0.0120263		1340.29	0.0429797
0.968	2.25801		0.968	0.0116234		1418.15	0.0677583
0.969	2.27142		0.969	0.0112219		2320.85	0.0659343
0.97	2.28527		0.97	0.010822		866.676	0.082889
0.971	2.29941		0.971	0.0104242		1001.07	0.116404
0.972	2.31378		0.972	0.0100288		844.082	0.115592
0.973	2.32885		0.973	0.00963626		1753.61	0.101877
0.974	2.34439		0.974	0.00924696		939.793	0.104579
0.975	2.36105		0.975	0.00886125		1631.44	0.112347
0.976	2.37926		0.976	0.00847953		995.692	0.117854
0.977	2.39865		0.977	0.00810217		554.877	0.0980496
0.978	2.41867		0.978	0.00772952		1346.24	0.0663652
0.979	2.43928		0.979	0.00736196		1772.26	0.0370204
0.98	2.4597		0.98	0.00699985		1399.9	0.042159
0.981	2.47957		0.981	0.00664353		1284.66	0.0696065
0.982	2.49916		0.982	0.00629337		1283.94	0.0780592
0.983	2.51826		0.983	0.00594969		667.978	0.0936729
0.984	2.53733		0.984	0.00561284		3172.26	0.0993563
0.985	2.55573		0.985	0.00528315		1213.6	0.0725192
0.986	2.57278		0.986	0.00496093		1719.51	0.0443713
0.987	2.58859		0.987	0.0046465		1294.07	0.0514761
0.988	2.6036		0.988	0.00434017		1860.62	0.0586998
0.989	2.61819		0.989	0.00404224		1673.74	0.0498578
0.99	2.63178		0.99	0.003753		1090.25	0.0455795
0.991	2.64478		0.991	0.00347273		714.468	0.0395022
0.992	2.65766		0.992	0.00320171		1243.84	0.0353208
0.993	2.67009		0.993	0.00294019		963.2	0.0248233
0.994	2.68134		0.994	0.00268845		3639.52	0.0237408
0.995	2.69199		0.995	0.00244671		1314.86	0.0179293
0.996	2.70262		0.996	0.00221522		717.703	0.0280651
0.997	2.71232		0.997	0.00199421		1387.03	0.0416256
0.998	2.72151		0.998	0.00178389		731.604	0.0515738
0.999	2.73009		0.999	0.00158446		1726.93	0.0672116
1	2.73759		1	0.00139613		1550.39	0.0920252
1.001	2.74431		1.001	0.00121907		1599.15	0.104799
1.002	2.75018		1.002	0.00105346		1867.36	0.0831776
1.003	2.75526		1.003	0.000899454		1243.5	0.0634818
1.004	2.75935		1.004	0.000757211		757.085	0.0639532
1.005	2.76191		1.005	0.000626867		847.288	0.0687066
1.006	2.76335		1.006	0.00050855		1002.67	0.0780866
1.007	2.76385		1.007	0.000402374		1090.96	0.105207
1.008	2.76388		1.008	0.000308445		1890.49	0.115514
1.009	2.76368		1.009	0.000226853		1210.01	0.0890128
1.01	2.76248		1.01	0.000157678		639.564	0.0745505
1.011	2.75988		1.011	0.000100988		493.435	0.0771152
1.012	2.75618		1.012	5.6838e-05		1106.4	0.0822894
1.013	2.75164		1.013	2.52716e-05		1430.67	0.0787545
1.014	2.74619		1.014	6.31945e-06		1516.92	0.078514
1.015	2.73955		1.015	0		1067.94	0.0759666
1.016	2.7312		1.016	0		1140.87	0.0315123
1.017	2.72182		1.017	0		1638.42	0.0155185
1.018	2.71146		1.018	0		1764.02	0.0183319
1.019	2.70114		1.019	0		2867.64	0.0171949
1.02	2.69162		1.02	0		3374.89	0.00894583
1.021	2.68329		1.021	0		1863.16	0
1.022	2.67586		1.022	0		1356.63	0
1.023	2.66895		1.023	0		359.737	0
1.024	2.66212		1.024	0		1075.18	0
1.025	2.65616		1.025	0		1431.38	0
1.026	2.65145		1.026	0		986.727	0
1.027	2.64747		1.027	0		468.033	0
1.028	2.64416		1.028	0		301.172	0
1.029	2.64135		1.029	0		64.466	0
1.03	2.63861		1.03	0		120.36	0
1.031	2.63627		1.031	0		262.354	0
1.032	2.63473		1.032	0		174.77	0
1.033	2.63393		1.033	0		258.222	0
1.034	2.63444		1.034	0		228.33	0
1.035	2.63498		1.035	0		68.7754	0
1.036	2.63554		1.036	0		69.7961	0
1.037	2.63669		1.037	0		213.54	0
1.038	2.63895		1.038	0		763.703	0
1.039	2.64206		1.039	0		873.337	5.73947e-06
1.04	2.64543		1.04	0		711.439	0.014542
1.041	2.64914		1.041	0		1309.88	0.0114523
1.042	2.65383		1.042	0		1017.7	0
1.043	2.65906		1.043	0		562.64	0
1.044	2.66382		1.044	0		896.519	0
1.045	2.67006		1.045	0		848.974	0.00799104
1.046	2.67671		1.046	0		1101.32	0.0180973
1.047	2.68369		1.047	0		1737.09	0.0186531
1.048	2.69134		1.048	0		1575.27	0.023327
1.049	2.69953		1.049	0		1183.65	0.00993161
1.05	2.70812		1.05	0		620.078	0
1.051	2.71714		1.051	0		570.247	5.13031e-05
1.052	2.72637		1.052	0		844.151	0.016266
1.053	2.73543		1.053	0		2570.91	0.0198647
1.054	2.74552		1.054	0		1384.46	0.0188827
1.055	2.75611		1.055	0		1173.91	0.0316145
1.056	2.76614		1.056	0		3447.48	0.0541817
1.057	2.77668		1.057	0		1721.71	0.0661218
1.058	2.78738		1.058	0		1529.01	0.0623467
1.059	2.79831		1.059	0		1899.27	0.0374957
1.06	2.80955		1.06	0		1847.53	0.0345736
1.061	2.821		1.061	0		1297.26	0.0619284
1.062	2.83222		1.062	0		813.508	0.0978219
1.063	2.84276		1.063	0		3173.67	0.123554
1.064	2.85216		1.064	0		2090.6	0.0994759
1.065	2.86164		1.065	0		1258	0.0830461
1.066	2.87179		1.066	0		634.106	0.0801145
1.067	2.8821		1.067	0		2704.22	0.0693538
1.068	2.89284		1.068	0		1380.69	0.0601353
1.069	2.90374		1.069	0		1690.41	0.0467336
1.07	2.9149		1.07	0		3857.33	0.0363265
1.071	2.92652		1.071	0		1371.53	0.0458494
1.072	2.93837		1.072	0		1074.32	0.0600039
1.073	2.95016		1.073	0		605.594	0.0869155
1.074	2.96203		1.074	0		1094.58	0.113517
1.075	2.97353		1.075	0		596.94	0.115609
1.076	2.98468		1.076	0		1502.43	0.0863164
1.077	2.99528		1.077	0		3196.68	0.0593896
1.078	3.00539		1.078	6.31945e-06		2418.67	0.0613674
1.079	3.01547		1.079	2.52716e-05		521.526	0.076418
1.08	3.02504		1.08	5.6838e-05		882.652	0.0855611
1.081	3.03462		1.081	0.000100988		510.636	0.0934644
1.082	3.0445		1.082	0.000157678		988.622	0.10436
1.083	3.05487		1.083	0.000226853		1237.71	0.0891116
1.084	3.06498		1.084	0.000308445		1675.12	0.0655911
1.085	3.0753		1.085	0.000402374		1117.52	0.0622435
1.086	3.08619		1.086	0.00050855		821.736	0.0762374
1.087	3.0969		1.087	0.000626867		411.557	0.0926776
1.088	3.10737		1.088	0.000757211		3478.52	0.0954445
1.089	3.11758		1.089	0.000899454		1214.77	0.0735494
1.09	3.12716		1.09	0.00105346		2049.25	0.0448103
1.091	3.13638		1.091	0.00121907		1799.26	0.0231987
1.092	3.14511		1.092	0.00139613		1574.9	0.02996
1.093	3.15346		1.093	0.00158446		702.746	0.0294275
1.094	3.16167		1.094	0.00178389		1217.26	0.0283846
1.095	3.16891		1.095	0.00199421		1810.08	0.0153357
1.096	3.17568		1.096	0.00221522		3252.08	0.0189896
1.097	3.1817		1.097	0.00244671		1468.19	0.00240005
1.098	3.18727		1.098	0.00268845		1330.27	0.0211751
1.099	3.19241		1.099	0.00294019		929.909	0.00280354
1.1	3.19762		1.1	0.00320171		1849.56	0.00943529
1.101	3.20208		1.101	0.00347273		1094.37	0.0165012
1.102	3.2058		1.102	0.003753		566.793	6.34937e-05
1.103	3.20872		1.103	0.00404224		1696.46	0
1.104	3.21096		1.104	0.00434017		886.19	0
1.105	3.21385		1.105	0.0046465		667.477	0
1.106	3.21565		1.106	0.00496093		389.459	0
1.107	3.2157		1.107	0.00528315		222.413	0
1.108	3.21421		1.108	0.00561284		808.231	1.28477e-05
1.109	3.21136		1.109	0.00594969		936.404	0.0150461
1.11	3.20813		1.11	0.00629337		841.807	0.0159516
1.111	3.20427		1.111	0.00664353		1358.96	0.0372198
1.112	3.20002		1.112	0.00699985		791.077	0.0377826
1.113	3.19493		1.113	0.00736196		1234.43	0.0233619
1.114	3.18914		1.114	0.00772952		1031.16	0.0146587
1.115	3.18268		1.115	0.00810217		733.081	0.0183814
1.116	3.17603		1.116	0.00847953		1904.18	0.0241493
1.117	3.16912		1.117	0.00886125		725.324	0.0206217
1.118	3.16138		1.118	0.00924696		1677.36	0.0154747
1.119	3.15281		1.119	0.00963626		2540.61	0.0447353
1.12	3.1431		1.12	0.0100288		1390.07	0.0799131
1.121	3.13275		1.121	0.0104242		699.169	0.10822
1.122	3.12197		1.122	0.010822		1431.91	0.0714366
1.123	3.11077		1.123	0.0112219		1085.59	0.0781966
1.124	3.09931		1.124	0.0116234		934.801	0.110896
1.125	3.08731		1.125	0.0120263		1164.48	0.129729
1.126	3.07516		1.126	0.01243		554.161	0.117006
1.127	3.0634		1.127	0.0128342		2100.67	0.0822344
1.128	3.05164		1.128	0.0132386		781.493	0.0793698
1.129	3.04032		1.129	0.0136426		584.074	0.0861137
1.13	3.02919		1.13	0.0140459		1319.5	0.0975349
1.131	3.01832		1.131	0.0144482		1884.61	0.120023
1.132	3.00772		1.132	0.014849		2408.9	0.115098
1.133	2.99774		1.133	0.0152479		2328.38	0.0941629
1.134	2.98846		1.134	0.0156445		1107.76	0.088294
1.135	2.9794		1.135	0.0160385		1254.93	0.0851417
1.136	2.97075		1.136	0.0164295		2761.23	0.0727349
1.137	2.96303		1.137	0.016817		1099.08	0.0631245
1.138	2.95606		1.138	0.0172008		1082.24	0.0398206
1.139	2.94944		1.139	0.0175804		1085.87	0.0155445
1.14	2.94316		1.14	0.0179554		966.28	0.00240309
1.141	2.93713		1.141	0.0183256		1051.03	0.0349034
1.142	2.93124		1.142	0.0186904		1171.43	0.064899
1.143	2.92506		1.143	0.0190497		909.683	0.106616
1.144	2.91876		1.144	0.019403		2063.52	0.123808
1.145	2.91216		1.145	0.0197499		1196.17	0.103816
1.146	2.90545		1.146	0.0200903		678.965	0.102343
1.147	2.89842		1.147	0.0204236		534.515	0.112521
1.148	2.89112		1.148	0.0207496		825.774	0.101838
1.149	2.88369		1.149	0.0210679		1279.84	0.0832065
1.15	2.87563		1.15	0.0213783		1293.97	0.0548256
1.151	2.867		1.151	0.0216805		2078.82	0.0466311
1.152	2.85797		1.152	0.0219741		774.602	0.057101
1.153	2.84842		1.153	0.0222589		527.675	0.0792332
1.154	2.8384		1.154	0.0225346		923.471	0.102646
1.155	2.82765		1.155	0.0228009		1545.53	0.10074
1.156	2.81611		1.156	0.0230576		1263.69	0.0801318
1.157	2.80427		1.157	0.0233043		1695.63	0.0788673
1.158	2.79236		1.158	0.023541		603.488	0.0851004
1.159	2.77983		1.159	0.0237673		1031.81	0.0894868
1.16	2.76662		1.16	0.0239829		818.005	0.0924594
1.161	2.7533		1.161	0.0241878		1955.68	0.104761
1.162	2.73965		1.162	0.0243817		2625.56	0.0905049
1.163	2.7261		1.163	0.0245645		519.999	0.0699497
1.164	2.71243		1.164	0.0247358		579.919	0.056663
1.165	2.69876		1.165	0.0248957		898.613	0.0374185
1.166	2.68493		1.166	0.0250438		1342.66	0.017082
1.167	2.67112		1.167	0.0251801		1015.78	5.13031e-05
1.168	2.65726		1.168	0.0253044		690.662	0
1.169	2.64351		1.169	0.0254167		1494.47	0.00846412
1.17	2.63004		1.17	0.0255168		1299.12	0.0174048
1.171	2.61674		1.171	0.0256045		1240.98	0.0115903
1.172	2.60368		1.172	0.0256799		806.129	0.0506372
1.173	2.59076		1.173	0.0257429		1005.81	0.0940331
1.174	2.57838		1.174	0.0257933		2955.74	0.131445
1.175	2.56566		1.175	0.0258312		1524.82	0.11851
1.176	2.55264		1.176	0.0258564		1052.76	0.0942688
1.177	2.53968		1.177	0.0258691		1977.65	0.0935501
1.178	2.52707		1.178	0.0258691		836.161	0.0900567
1.179	2.51418		1.179	0.0258564		2779.61	0.071527
1.18	2.50163		1.18	0.0258312		2697.12	0.0526822
1.181	2.48919		1.181	0.0257933		2477.39	0.0374426
1.182	2.47652		1.182	0.0257429		1684.51	0.0228224
1.183	2.46376		1.183	0.0256799		1052.23	0.015542
1.184	2.45093		1.184	0.0256045		2611.59	2.42018e-05
1.185	2.4381		1.185	0.0255168		2803.29	0
1.186	2.42609		1.186	0.0254167		2953.31	0
1.187	2.41469		1.187	0.0253044		1465.11	0
1.188	2.40382		1.188	0.0251801		2429.76	0
1.189	2.39335		1.189	0.0250438		473.513	0
1.19	2.38351		1.19	0.0248957		658.31	0
1.191	2.37393		1.191	0.0247358		848.156	0
1.192	2.36474		1.192	0.0245645		801.494	0
1.193	2.35625		1.193	0.0243817		82.4701	0
1.194	2.34855		1.194	0.0241878		565.165	0
1.195	2.34096		1.195	0.0239829		303.704	0
1.196	2.33306		1.196	0.0237673		299.69	0
1.197	2.326		1.197	0.023541		189.192	0
1.198	2.31946		1.198	0.0233043		215.897	0
1.199	2.31317		1.199	0.0230576		134.511	0
1.2	2.30752		1.2	0.0228009		334.357	0
1.201	2.30249		1.201	0.0225346		60.4851	0
1.202	2.29826		1.202	0.0222589		78.2874	0
1.203	2.29468		1.203	0.0219741		286.989	0
1.204	2.29189		1.204	0.0216805		198.369	0
1.205	2.29046		1.205	0.0213783		138.753	0
1.206	2.29006		1.206	0.0210679		139.691	0
1.207	2.29035		1.207	0.0207496		271.504	0
1.208	2.29121		1.208	0.0204236		122.325	0
1.209	2.29275		1.209	0.0200903		104.959	0
1.21	2.29492		1.21	0.0197499		380.742	0
1.211	2.29797		1.211	0.019403		1574.29	0
1.212	2.30228		1.212	0.0190497		1056.79	0
1.213	2.30811		1.213	0.0186904		642.589	0
1.214	2.31533		1.214	0.0183256		1185.68	0.000959603
1.215	2.32274		1.215	0.0179554		1129.4	0.0222244
1.216	2.33047		1.216	0.0175804		1089.42	0.0407276
1.217	2.33903		1.217	0.0172008		1732.36	0.0701668
1.218	2.34847		1.218	0.016817		919.356	0.091561
1.219	2.35739		1.219	0.0164295		1426.54	0.0770566
1.22	2.36508		1.22	0.0160385		1433.71	0.0673198
1.221	2.37129		1.221	0.0156445		893.219	0.0790268
1.222	2.37651		1.222	0.0152479		1174.63	0.104381
1.223	2.38083		1.223	0.014849		1409.58	0.13093
1.224	2.38471		1.224	0.0144482		1537.85	0.133164
1.225	2.38779		1.225	0.0140459		1435.32	0.108941
1.226	2.39015		1.226	0.0136426		529.848	0.086728
1.227	2.39144		1.227	0.0132386		623.361	0.092878
1.228	2.39195		1.228	0.0128342		1436.46	0.112836
1.229	2.39227		1.229	0.01243		2184.06	0.134195
1.23	2.39177		1.23	0.0120263		2164.3	0.119525
1.231	2.39057		1.231	0.0116234		626.232	0.0793846
1.232	2.38859		1.232	0.0112219		551	0.062064
1.233	2.38617		1.233	0.010822		412.833	0.0648972
1.234	2.38349		1.234	0.0104242		457.518	0.0679712
1.235	2.38087		1.235	0.0100288		842.835	0.0409875
1.236	2.37851		1.236	0.00963626		463.789	0.0873033
1.237	2.37606		1.237	0.00924696		2367.39	0.0902838
1.238	2.37306		1.238	0.00886125		1075.77	0.0573494
1.239	2.36955		1.239	0.00847953		1044.42	0.0410644
1.24	2.36503		1.24	0.00810217		860.504	0.0481412
1.241	2.35955		1.241	0.00772952		979.271	0.0568046
1.242	2.35363		1.242	0.00736196		885.101	0.0514661
1.243	2.34733		1.243	0.00699985		2911.52	0.0361366
1.244	2.34057		1.244	0.00664353		1207.57	0.0253227
1.245	2.33289		1.245	0.00629337		737.004	0.00810628
1.246	2.3246		1.246	0.00594969		586.214	0.0219628
1.247	2.31562		1.247	0.00561284		490.886	0.0231457
1.248	2.30613		1.248	0.00528315		1846.28	0.00516401
1.249	2.29616		1.249	0.00496093		1409.55	0.0178313
1.25	2.28581		1.25	0.0046465		3615.86	0.00799104
1.251	2.27536		1.251	0.00434017		2163.9	0
1.252	2.26526		1.252	0.00404224		540.554	0
1.253	2.25514		1.253	0.003753		673.003	0
1.254	2.24461		1.254	0.00347273		353.155	0
1.255	2.23371		1.255	0.00320171		380.053	0
1.256	2.22291		1.256	0.00294019		402.048	0
1.257	2.21194		1.257	0.00268845		278.269	0
1.258	2.20114		1.258	0.00244671		394.83	0
1.259	2.19094		1.259	0.00221522		301.055	0
1.26	2.18084		1.26	0.00199421		168.344	0
1.261	2.17029		1.261	0.00178389		286.187	0
1.262	2.15958		1.262	0.00158446		288.129	0
1.263	2.14905		1.263	0.00139613		135.506	0
1.264	2.13897		1.264	0.00121907		136.206	0
1.265	2.12874		1.265	0.00105346		196.709	0
1.266	2.11768		1.266	0.000899454		127.662	0
1.267	2.10625		1.267	0.000757211		161.563	0
1.268	2.09455		1.268	0.000626867		1221.63	0
1.269	2.08276		1.269	0.00050855		912.888	0
1.27	2.07037		1.27	0.000402374		1665.24	0
1.271	2.05725		1.271	0.000308445		1568.19	0
1.272	2.0437		1.272	0.000226853		864.675	0.00620115
1.273	2.03028		1.273	0.000157678		1889.56	0.0301483
1.274	2.01693		1.274	0.000100988		952.551	0.0382061
1.275	2.00356		1.275	5.6838e-05		1025.17	0.0533811
1.276	1.99115		1.276	2.52716e-05		1991.98	0.0704199
1.277	1.9795		1.277	6.31945e-06		815.322	0.0529658
1.278	1.96869		1.278	0		938.564	0.00867766
1.279	1.95802		1.279	0		1968.44	0.00663748
1.28	1.94741		1.28	0		951.577	0.0360191
1.281	1.93663		1.281	0		816.557	0.0617448
1.282	1.92614		1.282	0		1259.54	0.0826186
1.283	1.91568		1.283	0		606.64	0.0636769
1.284	1.90607		1.284	0		676.812	0.0334978
1.285	1.89659		1.285	0		1152.98	0.0365181
1.286	1.88684		1.286	0		1261.35	0.0660311
1.287	1.87722		1.287	0		994.845	0.102141
1.288	1.86789		1.288	0		2164.58	0.133112
1.289	1.85913		1.289	0		1805.09	0.126061
1.29	1.85083		1.29	0		887.575	0.102806
1.291	1.84286		1.291	0		781.023	0.0975673
1.292	1.83597		1.292	0		834.136	0.0818596
1.293	1.83014		1.293	0		2673.2	0.0579503
1.294	1.82478		1.294	0		2565.13	0.039981
1.295	1.81997		1.295	0		747.823	0.0376564
1.296	1.81578		1.296	0		1367.29	0.0512219
1.297	1.81246		1.297	0		1471.19	0.0569859
1.298	1.8102		1.298	0		1123.02	0.0477444
1.299	1.80913		1.299	0		2150.82	0.0316593
1.3	1.80859		1.3	0		609.027	0.0224489
1.301	1.80933		1.301	0		686.533	0.0203033
1.302	1.81111		1.302	0		1377.52	0.0159844
1.303	1.81428		1.303	0		2547.25	0.0176203
1.304	1.81845		1.304	0		3408	0.00885719
1.305	1.82214		1.305	0		908.379	0.0171849
1.306	1.82623		1.306	0		2741.18	0.000111139
1.307	1.83125		1.307	0		2947.74	0
1.308	1.83691		1.308	0		2726.97	0
1.309	1.84271		1.309	0		452.635	0
1.31	1.84777		1.31	0		229.483	0
1.311	1.85218		1.311	0		427.117	0
1.312	1.856		1.312	0		505.873	0
1.313	1.85948		1.313	0		234.221	0.000131081
1.314	1.86226		1.314	0		1222.21	0.0174048
1.315	1.8643		1.315	0		737.918	0.00846412
1.316	1.8651		1.316	0		556.236	0
1.317	1.86479		1.317	0		1435.23	0.0106872
1.318	1.86422		1.318	0		1723.6	0.0322264
1.319	1.86319		1.319	0		1120.49	0.0560912
1.32	1.8619		1.32	0		1365.48	0.0797038
1.321	1.86028		1.321	0		1557.5	0.0973219
1.322	1.85777		1.322	0		976.571	0.0894021
1.323	1.85476		1.323	0		2296.72	0.0586001
1.324	1.85125		1.324	0		726.657	0.049936
1.325	1.84694		1.325	0		670.931	0.0708351
1.326	1.84175		1.326	0		593.935	0.106306
1.327	1.83581		1.327	0		2669.1	0.13803
1.328	1.82895		1.328	0		1936.53	0.129858
1.329	1.82145		1.329	0		2031.76	0.110182
1.33	1.81318		1.33	0		759.691	0.0960513
1.331	1.80412		1.331	0		2614.21	0.0735479
1.332	1.7947		1.332	0		2681.69	0.0523891
1.333	1.78454		1.333	0		1168.18	0.0393986
1.334	1.77388		1.334	0		1598.6	0.034451
1.335	1.76344		1.335	0		1389.27	0.0244564
1.336	1.75285		1.336	0		293.935	0.00261995
1.337	1.74194		1.337	0		527.188	0.0169609
1.338	1.73122		1.338	0		178.755	0.00894583
1.339	1.72098		1.339	0		729.966	0.00389828
1.34	1.71099		1.34	0		2211.12	0.0208104
1.341	1.70133		1.341	0		656.377	0.00129133
1.342	1.69183		1.342	0		323.183	0
1.343	1.68299		1.343	0		862.86	0
1.344	1.67506		1.344	0		308.025	0
1.345	1.66693		1.345	0		215.339	0
1.346	1.65889		1.346	0		189.233	0
1.347	1.6509		1.347	0		117.218	0
1.348	1.64334		1.348	0		81.6615	0
1.349	1.63588		1.349	0		208.173	0
1.35	1.62882		1.35	0		137.18	0
1.351	1.62208		1.351	0		174.418	0
1.352	1.61548		1.352	0		175.522	0
1.353	1.60909		1.353	0		149.02	0
1.354	1.60284		1.354	0		115.447	0
1.355	1.59752		1.355	0		123.086	0
1.356	1.59269		1.356	0		159.43	0
1.357	1.58798		1.357	0		235.185	0
1.358	1.58364		1.358	0		276.319	0
1.359	1.58013		1.359	0		523.864	0
1.36	1.57755		1.36	0		750.281	0
1.361	1.57519		1.361	0		863.647	0
1.362	1.5727		1.362	0		1104.57	4.07685e-05
1.363	1.57065		1.363	0		2450.07	0.0188218
1.364	1.56909		1.364	0		1069.65	0.0591574
1.365	1.56723		1.365	0		692.221	0.0892102
1.366	1.56544		1.366	0		1153.31	0.103782
1.367	1.56364		1.367	0		1252.17	0.0881032
1.368	1.56188		1.368	0		1761.53	0.0839179
1.369	1.56009		1.369	0		826.929	0.0992258
1.37	1.5583		1.37	0		897.781	0.112838
1.371	1.55655		1.371	0		826.926	0.104255
1.372	1.55512		1.372	0		564.244	0.0729232
1.373	1.55313		1.373	0		579.591	0.0488614
1.374	1.55093		1.374	0		1791.28	0.0312257
1.375	1.549		1.375	0		1534.2	0.0219523
1.376	1.54709		1.376	0		637.521	0.00611034
1.377	1.54477		1.377	0		1949.18	0.0205375
1.378	1.54221		1.378	0		2585.4	0.00902794
1.379	1.54004		1.379	0		980.422	0.0178313
1.38	1.53825		1.38	0		1275.04	0.0001777
1.381	1.53654		1.381	0		537.9	0
1.382	1.53495		1.382	0		321.664	0
1.383	1.5337		1.383	0		178.283	0
1.384	1.53275		1.384	0		120.338	0
1.385	1.5319		1.385	0		348.739	0
1.386	1.53063		1.386	0		249.908	0
1.387	1.52936		1.387	0		215.9	0
1.388	1.52802		1.388	0		392.443	0
1.389	1.52667		1.389	0		184.418	0
1.39	1.5252		1.39	0		107.866	0
1.391	1.52386		1.391	0		191.043	0
1.392	1.52251		1.392	0		161.406	0
1.393	1.52084		1.393	0		711.871	0.00641493
1.394	1.51879		1.394	0		1188.54	0.0198496
1.395	1.51696		1.395	0		450.156	0.0227519
1.396	1.51546		1.396	0		1389.38	0.0353069
1.397	1.51357		1.397	0		783.292	0.0479635
1.398	1.51176		1.398	0		918.735	0.04792
1.399	1.51021		1.399	0		921.681	0.0481158
1.4	1.50857		1.4	0		802.523	0.0465958
1.401	1.50675		1.401	0		912.789	0.0380338
1.402	1.50448		1.402	0		785.344	0.0243612
1.403	1.50172		1.403	0		1166.69	0.000692355
1.404	1.49885		1.404	0		844.712	0.0164471
1.405	1.49486		1.405	0		1711.41	0.0490232
1.406	1.49044		1.406	0		2829.06	0.0777847
1.407	1.48557		1.407	0		1567.51	0.0813858
1.408	1.48024		1.408	0		824.837	0.0682296
1.409	1.47446		1.409	0		1427.13	0.0860767
1.41	1.46821		1.41	0		1905.92	0.123757
1.411	1.46167		1.411	0		1694.76	0.150504
1.412	1.45483		1.412	0		1845.79	0.138185
1.413	1.44719		1.413	0		1465.47	0.100346
1.414	1.43862		1.414	0		1028.26	0.0857862
1.415	1.43015		1.415	0		1396.94	0.0778982
1.416	1.42142		1.416	0		2833.68	0.0644068
1.417	1.41217		1.417	0		1263.64	0.0601948
1.418	1.40294		1.418	0		1986.04	0.051767
1.419	1.39445		1.419	0		2055.62	0.0377732
1.42	1.38687		1.42	0		1809.72	0.0154119
1.421	1.38028		1.421	0		1769.75	0.0576268
1.422	1.37479		1.422	0		1589.26	0.0737024
1.423	1.36974		1.423	0		2258.9	0.0634437
1.424	1.3653		1.424	0		1732.1	0.0405171
1.425	1.36121		1.425	0		3935.9	0.0183361
1.426	1.35715		1.426	0		1120.56	0.020509
1.427	1.35361		1.427	0		445.657	0.0185085
1.428	1.35049		1.428	0		863.734	0.0293874
1.429	1.34735		1.429	0		534.855	0.00498631
1.43	1.34475		1.43	0		3454.99	0.00894583
1.431	1.34229		1.431	0		2012.01	0.0169609
1.432	1.34002		1.432	0		1097.08	9.32997e-05
1.433	1.33821		1.433	0		712.838	0.000153233
1.434	1.33639		1.434	0		2096.19	0.017999
1.435	1.33472		1.435	0		2167.7	0.0357236
1.436	1.33305		1.436	0		1661.83	0.0627231
1.437	1.33181		1.437	0		1210.85	0.081919
1.438	1.33071		1.438	0		680.687	0.087461
1.439	1.32985		1.439	0		1323.72	0.0658915
1.44	1.32942		1.44	0		1192.33	0.0355226
1.441	1.32979		1.441	0		1308.13	0.0351409
1.442	1.32986		1.442	0		425.189	0.0572426
1.443	1.3302		1.443	0		1343.84	0.0764851
1.444	1.33146		1.444	0		1676.08	0.0780565
1.445	1.33248		1.445	0		1157.64	0.0779358
1.446	1.33344		1.446	0		1506.88	0.0621451
1.447	1.3344		1.447	0		1782.85	0.0435612
1.448	1.33513		1.448	0		791.36	0.0460169
1.449	1.33546		1.449	0		570.966	0.0394213
1.45	1.33563		1.45	0		1867.88	0.0348078
1.451	1.33516		1.451	0		2250.5	0.0316417
1.452	1.33377		1.452	0		3742.72	0.0183373
1.453	1.33209		1.453	0		1911.44	0.0226936
1.454	1.32965		1.454	0		550.638	0.0277385
1.455	1.32711		1.455	0		1592.14	0.0151585
1.456	1.32469		1.456	0		1118.99	0.0222078
1.457	1.32189		1.457	0		1257.63	0.039739
1.458	1.31837		1.458	0		1551.11	0.0584476
1.459	1.31378		1.459	0		674.784	0.0695136
1.46	1.30869		1.46	0		1494.05	0.0791926
1.461	1.30396		1.461	0		1003.27	0.0866452
1.462	1.29987		1.462	0		728.528	0.0713362
1.463	1.29603		1.463	0		789.5	0.0579877
1.464	1.29286		1.464	0		1180.09	0.0647378
1.465	1.28974		1.465	0		856.077	0.0884294
1.466	1.28672		1.466	0		1144.04	0.112701
1.467	1.28386		1.467	0		650.026	0.109813
1.468	1.28063		1.468	0		1321.89	0.0780708
1.469	1.27766		1.469	0		686.836	0.0563386
1.47	1.27515		1.47	0		457.858	0.0579405
1.471	1.27315		1.471	0		618.661	0.0676221
1.472	1.2714		1.472	0		1164.58	0.0750105
1.473	1.26976		1.473	0		713.184	0.0876313
1.474	1.26784		1.474	0		761.874	0.0970404
1.475	1.2666		1.475	0		1130.28	0.0832875
1.476	1.26522		1.476	0		1137.28	0.0690881
1.477	1.26401		1.477	0		896.096	0.0698631
1.478	1.26261		1.478	0		890.017	0.0598747
1.479	1.26136		1.479	0		1157.16	0.0492778
1.48	1.2609		1.48	0		543.241	0.0237253
1.481	1.26074		1.481	0		713.508	0.0184365
1.482	1.26053		1.482	0		691.913	0.0109529
1.483	1.26039		1.483	0		552.234	0.0152952
1.484	1.26012		1.484	0		703.114	1.79332e-05
1.485	1.26017		1.485	0		1134.98	0
1.486	1.26036		1.486	0		843.429	0
1.487	1.26109		1.487	0		384.153	0
1.488	1.26236		1.488	0		207.462	0
1.489	1.26372		1.489	0		406.967	0
1.49	1.26533		1.49	0		675.661	0
1.491	1.26709		1.491	0		610.625	0
1.492	1.26843		1.492	0		1604.35	0
1.493	1.26943		1.493	0		1688.47	0
1.494	1.27016		1.494	0		672.477	0
1.495	1.27135		1.495	0		811.916	0
1.496	1.27321		1.496	0		169.716	0
1.497	1.27515		1.497	0		287.078	0
1.498	1.2765		1.498	0		63.101	0
1.499	1.277		1.499	0		366.802	0
1.5	1.27751		1.5	0		620.835	0
1.501	1.27813		1.501	0		757.006	0.000815985
1.502	1.2787		1.502	0		1249.36	0.0202219
1.503	1.27913		1.503	0		881.947	0.0216462
1.504	1.27996		1.504	0		851.303	0.0418874
1.505	1.28174		1.505	0		958.467	0.0520948
1.506	1.28377		1.506	0		855.554	0.0492753
1.507	1.28603		1.507	0		1523.21	0.0288166
1.508	1.28816		1.508	0		2218.27	0.0189036
1.509	1.28977		1.509	0		1213.66	0.0053425
1.51	1.29186		1.51	0		1074.33	0.0427627
1.511	1.2946		1.511	0		870.36	0.0820962
1.512	1.29722		1.512	0		2351.7	0.105717
1.513	1.29966		1.513	0		1589.69	0.086176
1.514	1.30174		1.514	0		964.875	0.0679203
1.515	1.30414		1.515	0		654.859	0.0759056
1.516	1.30688		1.516	0		1519.14	0.0904618
1.517	1.31008		1.517	0		1586.12	0.0959418
1.518	1.31315		1.518	0		2214.32	0.0746819
1.519	1.31606		1.519	0		1301.57	0.0567581
1.52	1.31889		1.52	0		1121.53	0.0605514
1.521	1.32193		1.521	0		2920.35	0.066429
1.522	1.3255		1.522	0		1554.17	0.0577908
1.523	1.3295		1.523	0		1985.7	0.0459224
1.524	1.33398		1.524	0		1428.43	0.0346033
1.525	1.33877		1.525	0		2017.48	0.0172256
1.526	1.34415		1.526	0		3413.52	0.000352034
1.527	1.35076		1.527	0		2946.66	0.0186252
1.528	1.35796		1.528	0		1706.21	0.00707407
1.529	1.36521		1.529	0		1966.09	0
1.53	1.37281		1.53	0		1022.66	0
1.531	1.38072		1.531	0		1538.66	0
1.532	1.38836		1.532	0		1031.8	0
1.533	1.39591		1.533	0		250.472	0
1.534	1.4029		1.534	0		226.751	0
1.535	1.40999		1.535	0		102.888	0
1.536	1.41672		1.536	0		399.938	0
1.537	1.42331		1.537	0		206.74	0
1.538	1.42923		1.538	0		292.202	0
1.539	1.43398		1.539	0		287.462	0
1.54	1.4376		1.54	0		225.076	0
1.541	1.4405		1.541	0		158.428	0
1.542	1.44252		1.542	0		162.86	0
1.543	1.4438		1.543	0		270.416	0
1.544	1.44408		1.544	0		234.511	0
1.545	1.44424		1.545	0		263.561	0
1.546	1.44431		1.546	0		95.7646	0
1.547	1.44416		1.547	0		97.3182	0
1.548	1.44346		1.548	0		38.8613	0
1.549	1.44246		1.549	0		124.976	0
1.55	1.4414		1.55	0		288.395	0
1.551	1.43996		1.551	0		165.477	0
1.552	1.43828		1.552	0		508.11	0
1.553	1.43623		1.553	0		1193.75	0
1.554	1.43377		1.554	0		305.36	0
1.555	1.43118		1.555	0		1782.51	0.000518159
1.556	1.4283		1.556	0		1485.98	0.0194914
1.557	1.42516		1.557	0		1747.18	0.00687645
1.558	1.42152		1.558	0		726.307	0.0279963
1.559	1.4165		1.559	0		999.447	0.0571337
1.56	1.41162		1.56	0		1430.51	0.085366
1.561	1.40694		1.561	0		557.4	0.109229
1.562	1.40268		1.562	0		858.783	0.111755
1.563	1.39859		1.563	0		1437.64	0.10265
1.564	1.39452		1.564	0		859.039	0.106286
1.565	1.39091		1.565	0		1552.99	0.0946656
1.566	1.3879		1.566	0		2610.83	0.0725149
1.567	1.38473		1.567	0		578.647	0.0529755
1.568	1.38209		1.568	0		488.961	0.0490151
1.569	1.37956		1.569	0		3001.79	0.0610133
1.57	1.37703		1.57	0		1985.66	0.0735746
1.571	1.37445		1.571	0		1586.73	0.0787107
1.572	1.3716		1.572	0		1751.59	0.0665798
1.573	1.36935		1.573	0		1190.1	0.0474447
1.574	1.36734		1.574	0		2105.3	0.0310755
1.575	1.36508		1.575	0		792.053	0.028587
1.576	1.36294		1.576	0		1365.4	0.05536
1.577	1.36111		1.577	0		1038.02	0.0952812
1.578	1.35897		1.578	0		1656.82	0.125499
1.579	1.35643		1.579	0		1286.5	0.11969
1.58	1.35366		1.58	0		2972.34	0.0854047
1.581	1.35076		1.581	0		1464.83	0.05081
1.582	1.34814		1.582	0		817.04	0.039052
1.583	1.34553		1.583	0		560.71	0.0887525
1.584	1.34238		1.584	0		993.066	0.10838
1.585	1.33934		1.585	0		1009.46	0.100815
1.586	1.33639		1.586	0		1927.39	0.0786265
1.587	1.33328		1.587	0		1421.67	0.0770916
1.588	1.33001		1.588	0		474.13	0.0840289
1.589	1.3267		1.589	0		1138.05	0.0807225
1.59	1.32356		1.59	0		3221.02	0.0637795
1.591	1.32038		1.591	0		1279.3	0.0352265
1.592	1.31713		1.592	0		894.376	0.00202136
1.593	1.31404		1.593	0		1613.02	0
1.594	1.31148		1.594	0		556.266	0
1.595	1.3083		1.595	0		832.395	0
1.596	1.30505		1.596	0		1517.45	0
1.597	1.30152		1.597	0		1357.07	0
1.598	1.29772		1.598	0		1217.4	0
1.599	1.29362		1.599	0		711.447	0
1.6	1.28927		1.6	0		944.33	0
1.601	1.28484		1.601	0		450.083	0
1.602	1.28103		1.602	0		509.534	0
1.603	1.2773		1.603	0		365.06	0
1.604	1.27309		1.604	0		168.237	0
1.605	1.26935		1.605	0		149.078	0
1.606	1.26576		1.606	0		181.418	0
1.607	1.26232		1.607	0		184.113	0
1.608	1.25923		1.608	0		91.6746	0
1.609	1.25643		1.609	0		132.307	0
1.61	1.25403		1.61	0		131.438	0
1.611	1.25216		1.611	0		124.399	0
1.612	1.2508		1.612	0		208.429	0
1.613	1.24977		1.613	0		133.425	0
1.614	1.24924		1.614	0		77.1368	0
1.615	1.24938		1.615	0		118.879	0
1.616	1.25008		1.616	0		118.783	0
1.617	1.25125		1.617	0		64.9186	0
1.618	1.25212		1.618	0		116.783	0
1.619	1.25262		1.619	0		1168.51	0
1.62	1.25235		1.62	0		700.048	0
1.621	1.25138		1.621	0		400.013	0
1.622	1.24958		1.622	0		1095.03	0
1.623	1.24759		1.623	0		523.078	0.00356582
1.624	1.24512		1.624	0		810.211	0.0286125
1.625	1.24219		1.625	0		659.748	0.04585
1.626	1.23856		1.626	0		1088.14	0.0706577
1.627	1.2341		1.627	0		1115.59	0.0845179
1.628	1.22909		1.628	0		839.473	0.0884954
1.629	1.22337		1.629	0		835.646	0.0790249
1.63	1.21712		1.63	0		1540.17	0.0623916
1.631	1.21042		1.631	0		954.449	0.0629666
1.632	1.20344		1.632	0		814.357	0.0788935
1.633	1.19561		1.633	0		548.189	0.0959934
1.634	1.18726		1.634	0		1251.47	0.11366
1.635	1.17851		1.635	0		1016.83	0.101852
1.636	1.16964		1.636	0		1603.99	0.0651171
1.637	1.16005		1.637	0		537.559	0.0549849
1.638	1.15003		1.638	0		658.385	0.0689999
1.639	1.13991		1.639	0		1074.66	0.0977845
1.64	1.12953		1.64	0		1819.21	0.120858
1.641	1.11891		1.641	0		1415.83	0.0999766
1.642	1.10873		1.642	0		708.676	0.0725332
1.643	1.09869		1.643	0		665.571	0.0624125
1.644	1.08803		1.644	0		1349.85	0.047272
1.645	1.07726		1.645	0		1375	0.0339031
1.646	1.06646		1.646	0		725.997	0.0236768
1.647	1.05552		1.647	0		3213.72	0.021107
1.648	1.04468		1.648	0		1757.31	0.0219472
1.649	1.03416		1.649	0		1710.78	0.00895157
1.65	1.02383		1.65	0		1995.12	0.014542
1.651	1.01408		1.651	0		1591.07	0.0187517
1.652	1.00493		1.652	0		1143.06	0.0184346
1.653	0.996062		1.653	0		606.108	0.000266004
1.654	0.987892		1.654	0		866.53	0
1.655	0.979929		1.655	0		282.485	0
1.656	0.971968		1.656	0		405.757	0
1.657	0.964297		1.657	0		119.953	0
1.658	0.95709		1.658	0		184.371	0
1.659	0.950227		1.659	0		104.086	0
1.66	0.943929		1.66	0		114.64	0
1.661	0.937357		1.661	0		260.032	0
1.662	0.930224		1.662	0		211.609	0
1.663	0.92295		1.663	0		175.224	0
1.664	0.914951		1.664	0		147.36	0
1.665	0.907296		1.665	0		199.357	0
1.666	0.899971		1.666	0		110.117	0
1.667	0.892684		1.667	0		106.893	0
1.668	0.885925		1.668	0		48.3126	0
1.669	0.879139		1.669	0		221.347	0
1.67	0.872417		1.67	0		115.536	0.00179291
1.671	0.865952		1.671	0		1254.28	0.0211106
1.672	0.859726		1.672	0		876.486	0.00309651
1.673	0.853527		1.673	0		458.238	0
1.674	0.847686		1.674	0		365.195	0.000204585
1.675	0.841524		1.675	0		1780.62	0.0180374
1.676	0.835298		1.676	0		1050.99	0.010706
1.677	0.828957		1.677	0		617.895	0.0330476
1.678	0.82256		1.678	0		1109.69	0.0555146
1.679	0.815907		1.679	0		771.284	0.0797544
1.68	0.808871		1.68	0		1102.1	0.0917871
1.681	0.80136		1.681	0		1661.03	0.0793432
1.682	0.793371		1.682	0		1155.39	0.0695334
1.683	0.785163		1.683	0		1374.95	0.0775693
1.684	0.776521		1.684	0		261.794	0.0754865
1.685	0.767929		1.685	0		895.505	0.0530591
1.686	0.759308		1.686	0		1982.37	0.0311988
1.687	0.75041		1.687	0		790.79	0.0238099
1.688	0.741382		1.688	0		2207.81	0.0033267
1.689	0.732371		1.689	0		1330.89	0.0189896
1.69	0.723215		1.69	0		4087.92	0.00663174
1.691	0.714534		1.691	0		1590.48	0
1.692	0.706113		1.692	0		1064.11	0
1.693	0.698097		1.693	0		1877.22	0
1.694	0.690957		1.694	0		845.205	0
1.695	0.683772		1.695	0		439.621	0
1.696	0.676126		1.696	0		261.538	0
1.697	0.668631		1.697	0		163.554	0
1.698	0.661589		1.698	0		311.291	0
1.699	0.655291		1.699	0		157.806	0
1.7	0.649063		1.7	0		95.4288	0
1.701	0.643057		1.701	0		297.219	0
1.702	0.636726		1.702	0		175.597	0
1.703	0.630235		1.703	0		46.6388	0
1.704	0.623237		1.704	0		177.784	0
1.705	0.615969		1.705	0		171.031	0
1.706	0.608991		1.706	0		242.949	0
1.707	0.602312		1.707	0		188.161	0
1.708	0.595728		1.708	0		117.587	0
1.709	0.589352		1.709	0		87.3044	0
1.71	0.582865		1.71	0		316.142	0
1.711	0.576027		1.711	0		127.593	0
1.712	0.569199		1.712	0		139.561	0
1.713	0.562268		1.713	0		89.6985	0
1.714	0.555778		1.714	0		278.987	0.00752742
1.715	0.548945		1.715	0		104.817	0.0182386
1.716	0.541808		1.716	0		1384.33	0.000233986
1.717	0.534573		1.717	0		601.833	0
1.718	0.527032		1.718	0		538.192	0.0106869
1.719	0.519473		1.719	0		333.584	0.0163321
1.72	0.512084		1.72	0		782.291	0.0236647
1.721	0.504485		1.721	0		774.005	0.0472847
1.722	0.496576		1.722	0		1069.81	0.080022
1.723	0.488208		1.723	0		1484.49	0.0997633
1.724	0.478815		1.724	0		2002.72	0.0865255
1.725	0.469498		1.725	0		2479.06	0.0730362
1.726	0.459955		1.726	0		1959.21	0.077545
1.727	0.449755		1.727	0		486.032	0.0858173
1.728	0.439805		1.728	0		630.768	0.08363
1.729	0.430036		1.729	0		534.132	0.0666537
1.73	0.420307		1.73	0		1034.46	0.0338402
1.731	0.410742		1.731	0		338.012	0.0235453
1.732	0.40169		1.732	0		671.681	0.0313801
1.733	0.393094		1.733	0		1987.61	0.0504001
1.734	0.385286		1.734	0		1164.98	0.0662719
1.735	0.37737		1.735	0		1550.16	0.0686644
1.736	0.369633		1.736	0		558.337	0.0588052
1.737	0.362321		1.737	0		1385.5	0.0458557
1.738	0.355275		1.738	0		1432.9	0.027017
1.739	0.348939		1.739	0		1069.96	0.0132586
1.74	0.343497		1.74	0		1031.44	6.31945e-08
1.741	0.338425		1.741	0		1154.81	0.0123356
1.742	0.333991		1.742	0		2838.43	0.0359701
1.743	0.329442		1.743	0		1389.59	0.0505657
1.744	0.325147		1.744	0		990.869	0.0637546
1.745	0.321439		1.745	0		733.12	0.0836902
1.746	0.317838		1.746	0		1012.45	0.0868545
1.747	0.314852		1.747	0		927.089	0.0671868
1.748	0.31228		1.748	0		1432.7	0.0375712
1.749	0.310009		1.749	0		531.24	0.00732016
1.75	0.307997		1.75	0		1867.95	0.0314016
1.751	0.306312		1.751	0		1084.77	0.0432458
1.752	0.304657		1.752	0		659.012	0.0651238
1.753	0.303292		1.753	0		558.195	0.0859763
1.754	0.302232		1.754	0		848.07	0.095723
1.755	0.301226		1.755	0		1247.75	0.0685364
1.756	0.300116		1.756	0		784.348	0.0580443
1.757	0.299749		1.757	0		907.342	0.0766205
1.758	0.299703		1.758	0		959.957	0.103981
1.759	0.30027		1.759	0		2260.95	0.119829
1.76	0.300697		1.76	0		2292.9	0.106188
1.761	0.301387		1.761	0		2054.83	0.0768813
1.762	0.301951		1.762	0		751.109	0.0605676
1.763	0.301837		1.763	0		745.978	0.0613825
1.764	0.301303		1.764	0		784.322	0.0575797
1.765	0.300629		1.765	0		581.154	0.0405518
1.766	0.299717		1.766	0		869.905	0.0152907
1.767	0.299168		1.767	0		2543.01	0.017837
1.768	0.298053		1.768	0		1614.75	0.00799104
1.769	0.296797		1.769	0		1851.04	0.00943529
1.77	0.295503		1.77	0		2466.89	0.0165012
1.771	0.294486		1.771	0		874.49	0.00174818
1.772	0.293473		1.772	0		1301.01	0.0210663
1.773	0.292166		1.773	0		505.239	0.00649798
1.774	0.290574		1.774	0		1119.09	0.0210663
1.775	0.289034		1.775	0		755.473	0.00168469
1.776	0.287011		1.776	0		511.602	0
1.777	0.285282		1.777	0		556.968	0
1.778	0.283717		1.778	0		352.125	0
1.779	0.282131		1.779	0		127.908	0
1.78	0.280383		1.78	0		93.8226	0
1.781	0.278619		1.781	0		91.0143	0
1.782	0.276514		1.782	0		54.9696	0
1.783	0.274397		1.783	0		222.444	0
1.784	0.271954		1.784	0		167.674	0
1.785	0.26904		1.785	0		201.209	0.007758
1.786	0.26593		1.786	0		795.049	0.0180374
1.787	0.263211		1.787	0		1190.8	0.000204585
1.788	0.260585		1.788	0		1226.82	0.00822645
1.789	0.25822		1.789	0		1981.17	0.0176203
1.79	0.255908		1.79	0		1291.63	0.000153233
1.791	0.253819		1.791	0		573.554	0
1.792	0.251429		1.792	0		550.334	0
1.793	0.248616		1.793	0		369.235	0
1.794	0.245511		1.794	0		700.787	0
1.795	0.243182		1.795	0		890.612	0
1.796	0.241027		1.796	0		887.399	0
1.797	0.239542		1.797	0		441.819	0
1.798	0.238177		1.798	0		255.142	0
1.799	0.236973		1.799	0		115.937	0
1.8	0.236227		1.8	0		425.079	0
1.801	0.235408		1.801	0		424.963	0
1.802	0.23409		1.802	0		224.925	0
1.803	0.232968		1.803	0		186.606	0
1.804	0.232242		1.804	0		347.603	0
1.805	0.231751		1.805	0		153.399	0
1.806	0.231124		1.806	0		75.0303	0
1.807	0.230713		1.807	0		62.705	0
1.808	0.230355		1.808	0		65.181	0
1.809	0.229875		1.809	0		79.967	0
1.81	0.229656		1.81	0		207.227	0
1.811	0.22948		1.811	0		77.197	0
1.812	0.228988		1.812	0		188.449	0
1.813	0.228374		1.813	0		101.043	0
1.814	0.227645		1.814	0		224.659	0
1.815	0.226943		1.815	0		99.488	0
1.816	0.226306		1.816	0		171.556	0
1.817	0.225913		1.817	0		118.938	0
1.818	0.22503		1.818	0		449.476	0
1.819	0.224136		1.819	0		635.662	0
1.82	0.223214		1.82	0		608.402	0
1.821	0.222334		1.821	0		1375.96	1.28477e-05
1.822	0.22119		1.822	0		733.286	0.0150461
1.823	0.219834		1.823	0		1149.86	0.0110046
1.824	0.218152		1.824	0		1158.83	0.0175381
1.825	0.216245		1.825	0		573.641	0.0359632
1.826	0.214546		1.826	0		802.864	0.024151
1.827	0.213193		1.827	0		1330.5	0.0270884
1.828	0.212041		1.828	0		1654.27	0.0644652
1.829	0.211398		1.829	0		1568.82	0.0650317
1.83	0.210695		1.83	0		1212.27	0.0496506
1.831	0.210192		1.831	0		1300.51	0.0329297
1.832	0.209523		1.832	0		1200.71	0.0382852
1.833	0.208992		1.833	0		1480.47	0.0597218
1.834	0.208846		1.834	0		1029.7	0.0886174
1.835	0.208606		1.835	0		1619.81	0.103895
1.836	0.208308		1.836	0		523.811	0.088533
1.837	0.208194		1.837	0		1062.42	0.0501345
1.838	0.208298		1.838	0		1070.34	0.0402121
1.839	0.208285		1.839	0		941.398	0.0528979
1.84	0.208472		1.84	0		797.614	0.0830732
1.841	0.2085		1.841	0		1543.54	0.11459
1.842	0.207944		1.842	0		1114.65	0.105279
1.843	0.20715		1.843	0		603.523	0.0806153
1.844	0.206424		1.844	0		502.26	0.0831125
1.845	0.205844		1.845	0		845.534	0.0894443
1.846	0.205505		1.846	0		693.389	0.0895462
1.847	0.205608		1.847	0		441.273	0.0954133
1.848	0.205788		1.848	0		1742.86	0.099679
1.849	0.205943		1.849	0		1777.01	0.0790727
1.85	0.205889		1.85	0		823.028	0.0649461
1.851	0.205965		1.851	0		847.188	0.0705649
1.852	0.205956		1.852	0		879.164	0.085201
1.853	0.205817		1.853	0		1548.51	0.0987924
1.854	0.205571		1.854	0		1866.94	0.0916981
1.855	0.205265		1.855	0		1945.88	0.0652745
1.856	0.205019		1.856	0		1780.46	0.0537284
1.857	0.204665		1.857	0		2027.46	0.0626048
1.858	0.204132		1.858	0		1007.39	0.0730837
1.859	0.203687		1.859	0		1193.32	0.0688165
1.86	0.202998		1.86	0		872.662	0.0493593
1.861	0.202401		1.861	0		1538.48	0.0359596
1.862	0.202094		1.862	0		1361.14	0.0269036
1.863	0.201797		1.863	0		991.384	0.0345875
1.864	0.201912		1.864	0		564.855	0.0474232
1.865	0.201702		1.865	0		509.57	0.0656423
1.866	0.201255		1.866	0		815.836	0.0834145
1.867	0.200539		1.867	0		867.387	0.103297
1.868	0.199501		1.868	0		950.549	0.0966251
1.869	0.198272		1.869	0		3216.96	0.0680786
1.87	0.196965		1.87	0		2100.78	0.0691713
1.871	0.195334		1.871	0		574.445	0.0855602
1.872	0.193444		1.872	0		1138.72	0.100209
1.873	0.191371		1.873	0		1459.15	0.102889
1.874	0.18898		1.874	0		1305.51	0.0771171
1.875	0.186743		1.875	0		2029.59	0.0476949
1.876	0.184676		1.876	0		1221.85	0.054694
1.877	0.182749		1.877	0		618.285	0.0742772
1.878	0.180886		1.878	0		778.781	0.0894575
1.879	0.179344		1.879	0		306.284	0.114733
1.88	0.177867		1.88	0		2771.7	0.12436
1.881	0.176749		1.881	0		1226.71	0.0966128
1.882	0.17598		1.882	0		687.387	0.0861355
1.883	0.175361		1.883	0		1041.89	0.0943634
1.884	0.175226		1.884	0		2063.89	0.0880301
1.885	0.175032		1.885	0		1589.76	0.0688335
1.886	0.174436		1.886	0		629.273	0.0503878
1.887	0.173903		1.887	0		1113.07	0.0203152
1.888	0.173457		1.888	0		1679.43	0.0128945
1.889	0.172904		1.889	0		583.594	0.0155246
1.89	0.172841		1.89	0		2369.92	0.0297491
1.891	0.172439		1.891	0		2487.34	0.039191
1.892	0.171914		1.892	0		1101.96	0.0306215
1.893	0.171184		1.893	0		673.229	0.0192268
1.894	0.169982		1.894	0		3020.17	0.00894583
1.895	0.168859		1.895	0		1496.61	0.00641493
1.896	0.167933		1.896	0		863.803	0.019163
1.897	0.166844		1.897	0		369.814	0.00123807
1.898	0.165636		1.898	0		297.297	0.0201977
1.899	0.164332		1.899	0		827.482	0.00498631
1.9	0.16316		1.9	0		185.876	0
1.901	0.161874		1.901	0		674.97	0
1.902	0.160952		1.902	0		408.362	0
1.903	0.160455		1.903	0		271.23	0.000204585
1.904	0.160254		1.904	0		317.85	0.0180374
1.905	0.160352		1.905	0		293.005	0.007758
1.906	0.160436		1.906	0		205.095	0
1.907	0.160099		1.907	0		280.31	0
1.908	0.159991		1.908	0		78.1747	0
1.909	0.159799		1.909	0		41.7795	0
1.91	0.159658		1.91	0		102.646	0
1.911	0.160013		1.911	0		98.9397	0
1.912	0.160285		1.912	0		94.5176	0
1.913	0.160748		1.913	0		122.632	0
1.914	0.1609		1.914	0		109.908	0
1.915	0.16141		1.915	0		164.269	0
1.916	0.161969		1.916	0		143.516	0
1.917	0.162459		1.917	0		69.1263	0
1.918	0.162919		1.918	0		138.796	0
1.919	0.163502		1.919	0		108.553	0
1.92	0.164082		1.92	0		92.834	0
1.921	0.164763		1.921	0		77.664	0
1.922	0.165477		1.922	0		217.659	0
1.923	0.166354		1.923	0		70.1637	0
1.924	0.167836		1.924	0		140.844	0
1.925	0.169262		1.925	0		93.8816	0
1.926	0.170316		1.926	0		193.863	0
1.927	0.171122		1.927	0		93.2374	0
1.928	0.171625		1.928	0		142.601	0
1.929	0.171878		1.929	0		169.967	0
1.93	0.172597		1.93	0		145.013	0
1.931	0.173487		1.931	0		494.175	0
1.932	0.174321		1.932	0		1102.37	0
1.933	0.175249		1.933	0		480.691	0
1.934	0.176093		1.934	0		470.837	0
1.935	0.176894		1.935	0		1704.54	0
1.936	0.178098		1.936	0		1296.42	0
1.937	0.179369		1.937	0		1269.12	0.00870395
1.938	0.180817		1.938	0		1461.01	0.0221712
1.939	0.182332		1.939	0		1537.59	0.0307898
1.94	0.183912		1.94	0		1291.76	0.0512159
1.941	0.185589		1.941	0		2146.39	0.0720381
1.942	0.187245		1.942	0		1002.48	0.0892851
1.943	0.188808		1.943	0		1551.97	0.101826
1.944	0.190351		1.944	0		1466.1	0.0939711
1.945	0.192117		1.945	0		2200.97	0.0721518
1.946	0.193795		1.946	0		2709.66	0.0794363
1.947	0.195328		1.947	0		753.546	0.102193
1.948	0.196669		1.948	0		854.564	0.110793
1.949	0.197947		1.949	0		389.205	0.100354
1.95	0.199282		1.95	0		1291.77	0.0784023
1.951	0.200643		1.951	0		1163.04	0.0502713
1.952	0.201964		1.952	0		496.513	0.0515627
1.953	0.203544		1.953	0		522.603	0.0709249
1.954	0.205314		1.954	0		881.238	0.106782
1.955	0.207085		1.955	0		3663.23	0.133261
1.956	0.209041		1.956	0		2904.03	0.103033
1.957	0.210667		1.957	0		1929.71	0.0655671
1.958	0.21215		1.958	0		2150.66	0.0846376
1.959	0.213615		1.959	0		650.889	0.0862752
1.96	0.215063		1.96	0		664.559	0.0840435
1.961	0.21627		1.961	0		1155.79	0.0776658
1.962	0.217569		1.962	0		887.58	0.0479739
1.963	0.218831		1.963	0		1853.15	0.0267853
1.964	0.220084		1.964	0		884.483	0.0313572
1.965	0.221273		1.965	0		1048.78	0.0536488
1.966	0.222437		1.966	0		1476.7	0.0725477
1.967	0.223279		1.967	0		2573.72	0.0676231
1.968	0.223885		1.968	0		1992.48	0.0501706
1.969	0.224366		1.969	0		1535.71	0.0311642
1.97	0.224858		1.97	0		1845.29	0.0199198
1.971	0.225388		1.971	0		946.102	0.0127436
1.972	0.225871		1.972	0		2185.7	0.0296078
1.973	0.226376		1.973	0		695.666	0.0613556
1.974	0.226996		1.974	0		3327.49	0.0848685
1.975	0.22764		1.975	0		1596.16	0.0757323
1.976	0.228324		1.976	0		443.57	0.0527928
1.977	0.228928		1.977	0		1224.72	0.0262549
1.978	0.22965		1.978	0		1978.19	0.0280264
1.979	0.230548		1.979	0		2184.56	0.00407029
1.98	0.231452		1.98	0		1354.18	0.00943529
1.981	0.232458		1.981	0		791.24	0.0167058
1.982	0.233523		1.982	0		1914.02	0.0181009
1.983	0.234396		1.983	0		2098.29	0.007758
1.984	0.235425		1.984	0		814.575	0.00252665
1.985	0.23691		1.985	0		617.831	0.0212074
1.986	0.238743		1.986	0		960.77	0.00226593
1.987	0.240299		1.987	0		1993.65	0.0010369
1.988	0.241644		1.988	0		1209.76	0.0249881
1.989	0.242567		1.989	0		1104.06	0.0535148
1.99	0.243328		1.99	0		817.708	0.0850606
1.991	0.244106		1.991	0		1496.78	0.113447
1.992	0.244948		1.992	0		1609.02	0.108131
1.993	0.246147		1.993	0		593.605	0.0759621
1.994	0.247579		1.994	0		365.581	0.0644396
1.995	0.248769		1.995	0		962.306	0.0656186
1.996	0.249705		1.996	0		945.011	0.0628667
1.997	0.250299		1.997	0		2454.33	0.0700153
1.998	0.250867		1.998	0		770.869	0.0695145
[truncated: 18,003 more rows]

## Sheet: Fig2B_WT
dB	10	20	30	40	50	60	70	80	90
	-0.764773	6.37488	17.4857	74.3302	81.4093	114.968	137.056	108.119	129.565
	3.52248	1.99508	43.7714	110.421	105.133	126.115	170.877	168.944	191.436
	1.05734	3.02354	21.2501	20.3658	8.6459	30.8667	90.9329	178.697	217.579
	-8.60516	10.2303	14.1005	72.0001	119.222	187.081	276.953	336.227	400.118
	1.78875	4.81925	131.585	303.159	286.983	335.232	389.953	420.382	415.895
	0.639498	10.3628	38.3939	141.227	152.74	209.736	242.353	190.819	215.306
	-6.28309	-0.925034	78.4436	94.17	154.019	115.666	150.794	142.288	126.435
	9.37394	15.2857	145.168	169.042	192.972	177.777	169.254	247.314	206.256
	-0.990169	-6.65403	18.039	42.4993	99.9949	94.9311	133.508	116.965	185.732
	-7.1608	-3.59003	20.3962	40.644	111.255	218.85	416.577	529.427	555.152
	3.021	3.83584	78.6228	124.279	290.645	311.428	384.678	437.632	489.673
	-2.78086	21.05	229.098	311.624	579.026	573.514	599.703	586.49	518.958
	-1.86421	3.26825	126.509	243.063	214.554	245.778	237.632	241.058	207.513
	2.15535	19.6161	241.43	303.485	199.007	199.803	192.209	184.315	204.883
	11.9776	21.6278	118.265	168.933	137.244	146.113	164.018	152.979	163.251
	3.49038	42.7425	123.814	223.687	270.385	328.142	392.656	413.737	451.497
	-0.120078	21.4217	74.455	157.534	181.038	338.005	470.511	524.389	585.447
	12.83	74.2197	437.829	511.664	468.021	515.152	530.107	553.481	556.316
	-22.42	47.4577	360.677	482.835	509.364	488.237	525.735	460.16	407.022
	-3.66958	57.8902	348.541	378.584	351.303	289.225	320.723	339.755	263.133
	8.08804	24.9757	169.975	244.374	196.023	190.976	209.254	183.684	208.124
	-0.800454	58.7434	109.355	221.695	204.115	319.575	346.673	349.875	352.413
	-7.56763	17.3805	93.1409	183.165	216.328	450.856	683.017	733.012	809.989
	12.1205	167.048	612.679	765.98	689.894	775.98	811.74	844.656	793.642
	-11.5231	-2.1776	62.8594	257.725	319.898	411.708	414.6	445.39	396.57
	-3.43606	-10.4912	44.7525	163.339	194.084	192.8	224.517	206.219	234.242
	2.39063	5.01988	58.3313	87.1291	114.665	106.805	108.568	101.118	104.4
	-2.75436	7.25799	135.904	228.881	236.681	267.516	270.741	322.889	317.298
	11.0436	10.336	49.9506	115.63	201.335	350.353	446.655	477.696	474.652
	-0.213425	6.69519	230.476	447.422	529.261	644.54	700.718	730.236	729.145
	-12.0319	-3.78734	20.7624	118.573	182.037	255.839	267.97	300.237	299.45
	-0.894852	8.81017	15.321	121.911	213.136	293.537	321.228	359.024	352.024
	2.64487	7.05283	43.8907	119.535	139.735	147.894	183.572	211.592	238.598
	3.70582	52.9983	333.495	353.989	360.643	388.464	373.7	429.745	407.054
	5.66701	67.9305	357.843	500.548	519.141	527.102	564.217	556.868	523.099
	6.79301	89.9833	567.392	946.053	1069.57	1039.83	1101.37	1050.86	1069.4
	-5.18933	10.4403	13.0785	40.7118	34.2851	49.4752	69.0718	62.7997	96.4761
	2.62919	18.449	27.5619	112.789	103.807	141.648	187.526	198.433	276.521
	4.55052	8.11771	10.9613	88.1324	134.625	235.184	334.496	363.503	384.046
	-3.01201	-0.949026	61.8366	295.294	512.873	550.992	580.142	642.934	734.392
	9.25853	158.404	475.093	590.493	533.754	559.999	583.458	592.061	620.969
	35.0551	411.874	750.403	784.975	767.361	763.997	740.754	714.874	673.539
	1.67867	0.550067	-12.5477	14.9642	22.5936	15.5708	26.5968	28.0988	17.9122
	1.48721	-3.82141	4.53467	31.1567	48.1617	43.931	56.2549	48.4195	66.8677
	-4.34085	6.97271	12.3358	32.5337	57.0797	72.0214	87.0196	167.898	215.828
	3.16897	-11.8241	7.79082	95.5477	222.835	266.639	329.992	413.605	380.249
	-3.31437	20.2748	146.753	414.51	569.634	546.184	516.21	601.818	601.736
	7.54388	214.16	565.58	760.622	769.35	769.268	772.073	776.242	817.75
	-5.06355	10.5616	7.4085	3.28802	8.19432	0.780175	-12.6112	15.2498	18.341
	6.17274	23.7961	12.3458	-5.7783	8.59232	19.2219	22.8105	6.60003	15.2677
	4.43508	3.92595	5.33599	10.96	37.7512	49.9158	33.6308	82.2975	100.093
	0.865602	9.77106	18.6121	53.5808	135.102	180.057	295.997	510.876	546.396
	-2.95269	9.08121	47.1637	198.953	439.325	572.104	607.455	674.301	590.632
	-9.82241	58.8691	164.761	737.981	1013.57	994.546	995.868	1016.71	984.003

## Sheet: Fig2B_DTR
dB	10	20	30	40	50	60	70	80	90
	5.9874	12.8346	15.3526	13.3721	27.2508	8.51352	0.989916	-2.09942	5.29135
	-9.45602	2.30767	-2.96755	-3.11239	-6.86211	-12.4241	-5.16857	-6.62797	2.8969
	-0.914828	12.3885	-7.47637	-4.26597	-10.2028	2.48968	-8.48727	-10.2887	-10.3734
	-6.65055	9.88597	-7.28344	-7.82465	6.08223	0.403752	-8.78109	4.51008	0.531743
	-5.30177	-0.089068	18.2592	2.81379	9.94328	6.60819	-14.7729	-2.8686	7.58326
	0.995632	8.59807	6.21664	-0.362364	9.66177	-4.49431	5.82446	1.84392	2.14709
	-11.7331	-10.0218	-3.10119	-6.84786	16.7672	7.72975	10.0144	27.3598	8.61429
	-4.67298	1.49134	-15.3929	-7.73732	18.1334	0.836908	5.82964	-0.943919	2.64392
	-8.435	4.18202	-9.22695	-6.56826	17.7349	2.87413	-1.73567	4.47806	-3.93613
	-9.97731	2.59895	-2.27599	-12.3787	10.8572	-10.2567	-0.109446	5.86633	2.66529
	-9.13411	0.60961	0.876116	3.87887	-3.6933	-5.22869	2.07914	4.18884	20.688
	1.50347	-5.17808	-8.96949	-5.90774	16.5612	1.23261	-0.130324	4.7762	1.01337
	-20.6315	6.83278	-0.431046	12.7178	-4.44426	5.8468	10.2534	-14.124	-0.523662
	-6.85634	-6.77474	-7.56449	-14.491	-15.2658	-6.50614	-5.84421	-6.09159	-14.9985
	1.07925	-1.04967	3.01335	1.17754	-9.51845	-2.25684	-4.07687	-1.5619	-20.0843
	-1.75805	1.92906	5.64539	-2.08361	-4.66704	-0.423797	-9.06036	-3.63459	-8.33056
	-1.0767	-9.97361	-2.09648	-12.9924	-9.71862	-13.3385	8.11129	-10.6968	-25.9092
	5.99992	4.3177	1.93493	-13.4848	10.2117	10.2688	-6.51213	-4.10747	-3.49065
	3.4898	-10.2504	2.86962	7.48455	7.79494	8.1881	5.00276	1.87034	20.0127
	16.0907	-9.48168	-2.34598	-7.85222	-0.663766	4.27326	-2.5781	-4.89927	2.64856
	1.8132	-19.1562	-8.65175	-15.5509	-3.62545	-0.399139	-3.33878	-7.28576	-1.46241
	-14.8776	0.332642	-2.4292	-12.4545	-11.6373	6.34037	-5.90863	-11.1742	-2.94101
	-10.4598	-6.62715	-15.1093	-8.19163	7.67088	12.1234	-1.33079	-19.0826	4.77546
	15.1585	-6.62797	6.91031	11.3387	-0.699112	17.5667	2.08197	-9.739	15.6523
	2.77995	29.4492	4.20683	-3.94109	-7.15373	13.2613	0.0158777	7.9146	-1.11848
	-11.4904	13.8135	-5.20751	-8.08243	-2.89046	-1.0183	-2.96247	-10.3572	7.57805
	-11.8614	1.99259	-1.18947	-14.9712	-15.4033	-10.7107	-12.3447	-10.0064	-10.4272
	-18.0878	14.4233	-9.41693	-16.1406	-12.7857	-2.13318	-2.16267	-3.38383	-3.73329
	-14.356	13.5446	2.61446	-15.1542	-9.95541	-11.2978	5.47449	1.47318	1.71831
	8.41474	47.0309	-8.80636	-17.8861	-8.99281	8.27541	-1.38522	-7.87911	-6.62374
	-4.63092	1.78916	6.30409	7.32301	-29.542	5.5862	-0.834399	8.26852	-8.09169
	-8.05403	-11.1852	-10.5386	-8.01467	-0.935711	3.34508	-1.98641	3.59024	-13.7278
	-1.1894	-21.218	-13.4071	-10.135	-9.53535	-4.27819	-1.25973	-0.507187	-6.54654
	-3.30327	-15.4463	-3.57963	-4.18692	-6.39818	1.48975	2.02215	-1.48512	-13.1523
	-10.9114	-14.1576	-24.3733	2.02615	-15.3108	-1.96639	-4.48376	2.92829	-4.77108
	-5.53809	7.59066	-11.3469	-2.31046	-26.63	2.43122	7.21257	10.5398	-9.05358
	5.52829	6.71977	-11.607	-6.24987	10.8075	3.78898	5.05702	-6.54522	22.8177
	-6.35629	1.45294	-15.2939	-1.80788	10.9226	8.66289	5.48372	-12.9955	-3.53066
	4.70079	4.6086	-18.2229	-2.04991	5.3745	-0.610062	3.70148	3.41332	5.45979
	-5.81082	15.9361	-11.5262	-13.2946	-1.19874	-3.17092	-8.34381	-8.1879	1.63172
	-10.9934	2.9366	-14.4378	-4.72759	9.33758	-6.06426	0.708036	-4.85953	2.32013
	-1.75504	2.01895	-11.7774	-4.10885	23.9848	17.3569	3.27632	2.38533	25.3934
	5.8877	-6.45173	9.12917	-3.66707	10.8481	-5.82924	2.47454	-1.32027	5.1664
	-4.31252	-6.78883	17.2685	10.156	16.7822	20.537	-22.8533	-7.46762	-7.93919
	-2.40182	-0.142203	12.6395	8.24979	10.399	9.05486	-19.0847	-14.99	-14.3962
	-10.8496	-3.26071	5.70427	0.733477	15.6315	23.4885	-36.8131	-19.4873	-14.826
	-9.56018	-6.98701	14.6134	1.58271	9.50993	30.7958	-18.6917	-1.66352	-6.78384
	3.86285	-1.4737	7.42587	15.5	2.30928	14.9771	-9.54908	-4.79579	-12.3863

## Sheet: Fig2C
dB	10	20	30	40	50	60	70	80	90
wt1	2.51433	19.1066	69.8266	104.869	86.2387	97.4962	101.464	117.73	129.219
wt2	2.33474	41.4064	140.459	232.876	193.771	186.685	197.232	210.947	225.491
wt3	4.00766	38.2541	180.16	268.327	318.756	340.4	381.428	410.656	409.925
dB	10	20	30	40	50	60	70	80	90
dt1	4.19304	-0.969315	-10.7791	9.26087	6.87388	-4.89729	17.4123	-13.4849	50.504
dt2	-0.938978	10.6982	-6.02677	1.68873	0.257489	0.827257	-2.42188	-5.63232	7.97305
dt3	-5.69401	-2.91255	-11.022	-1.34428	6.19941	6.94692	-6.77186	2.05009	-3.14037
dt4	1.45053	5.16172	1.95931	-5.58289	-3.48019	5.53411	3.09348	-6.61767	1.24051
dt5				-8.23491	-5.34921	-2.87495	-0.915216	-1.51275
dt6				-1.30924	11.3178	-1.2152	6.6233	0.851109
dt7				-5.27327	0.0894116	9.33177	-0.331269	0.473125
dt8	-6.73526	-2.81516	-1.37498	2.81475	-13.5275	-8.11101	-6.76377	1.01953	1.64273
dt9	2.12117	-4.1166	2.19663	-1.26355	-1.28763	0.613544	-4.974	1.35358	2.55146
dt10	0.605712	0.151197	-0.680975	1.25151	0.563895	-5.33305	-0.369243	0.646416	-3.63384
dt11	-4.64718	-1.36469	0.0018295	-2.4328	-0.245727	-0.0362964	-0.861769	0.404823	-0.440448
dt12	4.90016	-4.00364	-5.51002	-2.99626	0.176905	-10.5867	-0.0919079	7.04146	-6.43734
dt13	4.20553	5.85635	2.43757	3.39891	0.303355	-3.18973	13.9691	-0.20628	-1.45138
dt14	-7.66959	-20.6806	-4.21594	-4.7316	12.4672	-4.42825	-11.2859	-8.63403	8.3931
dt15	2.97125	-7.35348	3.12434	1.68411	-4.36759	3.07	-1.68393	5.16362	3.55292
dt16	-2.45553	1.99502	-4.16934	-5.65778	-3.21645	6.92113	4.00398	-3.27845	9.08883
dt17	1.24999	-0.14293	-2.22729	-3.71843	0.665135	2.98111	1.86838	1.12799	4.25515
dt18	5.12252	2.61204	1.7992	0.0138705	3.25695	-0.885293	0.0736532	5.82877	7.03948
dt19	-5.17563	7.3777	-1.09473	-2.14233	-0.363735	1.92857	-2.23825	-4.16558	0.893577
dt20	-7.03113	8.79989	13.862	0.71868	-1.5682	1.33315	3.11747	-12.0177	-5.36854
dt21	-5.02839	-3.38295	-0.984279	-0.239024	-7.56749	-8.55969	-9.9955	2.07628	7.39088
dt22	-7.40456	2.31842	-1.45681	-0.632491	-7.4937	-0.340412	-7.91734	-12.4197	10.8812
dt23	7.17932	-2.67389	1.56233	0.205138	14.2985	5.25938	-5.95416	-1.0337	2.81987
dt24	8.96032	8.71089	-4.10947	-10.3503	-1.69903	-4.24595	0.128865	-7.04182	8.1067

## Sheet: Fig2DF
Figure2D					Figure2F
walking speed		firing rate			walking speed		firing rate
time	speed	time	firing rate		time	speed	time	firing rate
0.001	-3.7216	0.001	-2.5		0.001	-3.75	0.001	-2.31568
0.002	-3.71968	0.002	-2.5		0.002	-3.75	0.002	-2.30949
0.003	-3.71771	0.003	-2.5		0.003	-3.75	0.003	-2.3033
0.004	-3.71569	0.004	-2.5		0.004	-3.75	0.004	-2.2971
0.005	-3.71363	0.005	-2.5		0.005	-3.75	0.005	-2.29091
0.006	-3.71153	0.006	-2.5		0.006	-3.75	0.006	-2.28473
0.007	-3.70939	0.007	-2.5		0.007	-3.75	0.007	-2.27856
0.008	-3.70721	0.008	-2.5		0.008	-3.75	0.008	-2.27242
0.009	-3.705	0.009	-2.5		0.009	-3.75	0.009	-2.26631
0.01	-3.70275	0.01	-2.5		0.01	-3.75	0.01	-2.26023
0.011	-3.70048	0.011	-2.5		0.011	-3.75	0.011	-2.25419
0.012	-3.69817	0.012	-2.5		0.012	-3.75	0.012	-2.2482
0.013	-3.69584	0.013	-2.5		0.013	-3.75	0.013	-2.24226
0.014	-3.69348	0.014	-2.5		0.014	-3.75	0.014	-2.23638
0.015	-3.6911	0.015	-2.5		0.015	-3.75	0.015	-2.23056
0.016	-3.6887	0.016	-2.5		0.016	-3.75	0.016	-2.22481
0.017	-3.68628	0.017	-2.5		0.017	-3.75	0.017	-2.21914
0.018	-3.68385	0.018	-2.5		0.018	-3.75	0.018	-2.21355
0.019	-3.68141	0.019	-2.5		0.019	-3.75	0.019	-2.20804
0.02	-3.67895	0.02	-2.5		0.02	-3.75	0.02	-2.20263
0.021	-3.67649	0.021	-2.5		0.021	-3.75	0.021	-2.19731
0.022	-3.67402	0.022	-2.5		0.022	-3.75	0.022	-2.19209
0.023	-3.67155	0.023	-2.5		0.023	-3.75	0.023	-2.18698
0.024	-3.66908	0.024	-2.5		0.024	-3.75	0.024	-2.18199
0.025	-3.66661	0.025	-2.5		0.025	-3.75	0.025	-2.17711
0.026	-3.66414	0.026	-2.5		0.026	-3.75	0.026	-2.17235
0.027	-3.66169	0.027	-2.5		0.027	-3.75	0.027	-2.16772
0.028	-3.65924	0.028	-2.5		0.028	-3.75	0.028	-2.16322
0.029	-3.6568	0.029	-2.5		0.029	-3.75	0.029	-2.15885
0.03	-3.65437	0.03	-2.5		0.03	-3.75	0.03	-2.15463
0.031	-3.65196	0.031	-2.5		0.031	-3.75	0.031	-2.15055
0.032	-3.64957	0.032	-2.5		0.032	-3.75	0.032	-2.14661
0.033	-3.64721	0.033	-2.5		0.033	-3.75	0.033	-2.14283
0.034	-3.64486	0.034	-2.5		0.034	-3.75	0.034	-2.13921
0.035	-3.64254	0.035	-2.5		0.035	-3.75	0.035	-2.13574
0.036	-3.64025	0.036	-2.5		0.036	-3.75	0.036	-2.13243
0.037	-3.63798	0.037	-2.5		0.037	-3.75	0.037	-2.12929
0.038	-3.63575	0.038	-2.5		0.038	-3.75	0.038	-2.12632
0.039	-3.63356	0.039	-2.5		0.039	-3.75	0.039	-2.12352
0.04	-3.6314	0.04	-2.5		0.04	-3.75	0.04	-2.12089
0.041	-3.62928	0.041	-2.5		0.041	-3.75	0.041	-2.11844
0.042	-3.6272	0.042	-2.5		0.042	-3.75	0.042	-2.11617
0.043	-3.62516	0.043	-2.5		0.043	-3.75	0.043	-2.11408
0.044	-3.62317	0.044	-2.5		0.044	-3.75	0.044	-2.11218
0.045	-3.62122	0.045	-2.5		0.045	-3.75	0.045	-2.11046
0.046	-3.61932	0.046	-2.5		0.046	-3.75	0.046	-2.10892
0.047	-3.61748	0.047	-2.5		0.047	-3.75	0.047	-2.10758
0.048	-3.61568	0.048	-2.5		0.048	-3.75	0.048	-2.10642
0.049	-3.61394	0.049	-2.5		0.049	-3.75	0.049	-2.10546
0.05	-3.61226	0.05	-2.5		0.05	-3.75	0.05	-2.10469
0.051	-3.61063	0.051	-2.5		0.051	-3.75	0.051	-2.10411
0.052	-3.60906	0.052	-2.5		0.052	-3.75	0.052	-2.10372
0.053	-3.60755	0.053	-2.5		0.053	-3.75	0.053	-2.10352
0.054	-3.60611	0.054	-2.5		0.054	-3.75	0.054	-2.10352
0.055	-3.60472	0.055	-2.5		0.055	-3.75	0.055	-2.10372
0.056	-3.6034	0.056	-2.5		0.056	-3.75	0.056	-2.10411
0.057	-3.60215	0.057	-2.5		0.057	-3.75	0.057	-2.10469
0.058	-3.60097	0.058	-2.5		0.058	-3.75	0.058	-2.10546
0.059	-3.59985	0.059	-2.5		0.059	-3.75	0.059	-2.10642
0.06	-3.5988	0.06	-2.5		0.06	-3.75	0.06	-2.10758
0.061	-3.59782	0.061	-2.5		0.061	-3.75	0.061	-2.10892
0.062	-3.59692	0.062	-2.5		0.062	-3.75	0.062	-2.11046
0.063	-3.59609	0.063	-2.5		0.063	-3.75	0.063	-2.11218
0.064	-3.59533	0.064	-2.5		0.064	-3.75	0.064	-2.11408
0.065	-3.59464	0.065	-2.5		0.065	-3.75	0.065	-2.11617
0.066	-3.59403	0.066	-2.5		0.066	-3.75	0.066	-2.11844
0.067	-3.59349	0.067	-2.5		0.067	-3.75	0.067	-2.12089
0.068	-3.59303	0.068	-2.5		0.068	-3.75	0.068	-2.12352
0.069	-3.59265	0.069	-2.5		0.069	-3.75	0.069	-2.12632
0.07	-3.59234	0.07	-2.5		0.07	-3.75	0.07	-2.12929
0.071	-3.59211	0.071	-2.5		0.071	-3.75	0.071	-2.13243
0.072	-3.59195	0.072	-2.5		0.072	-3.75	0.072	-2.13574
0.073	-3.59187	0.073	-2.5		0.073	-3.75	0.073	-2.13921
0.074	-3.59187	0.074	-2.5		0.074	-3.75	0.074	-2.14283
0.075	-3.59195	0.075	-2.5		0.075	-3.75	0.075	-2.14661
0.076	-3.59211	0.076	-2.5		0.076	-3.75	0.076	-2.15055
0.077	-3.59234	0.077	-2.5		0.077	-3.75	0.077	-2.15463
0.078	-3.59265	0.078	-2.5		0.078	-3.75	0.078	-2.15885
0.079	-3.59303	0.079	-2.5		0.079	-3.75	0.079	-2.16322
0.08	-3.59349	0.08	-2.5		0.08	-3.75	0.08	-2.16772
0.081	-3.59403	0.081	-2.5		0.081	-3.75	0.081	-2.17235
0.082	-3.59464	0.082	-2.5		0.082	-3.75	0.082	-2.17711
0.083	-3.59533	0.083	-2.5		0.083	-3.75	0.083	-2.18199
0.084	-3.59609	0.084	-2.5		0.084	-3.75	0.084	-2.18698
0.085	-3.59692	0.085	-2.5		0.085	-3.75	0.085	-2.19209
0.086	-3.59782	0.086	-2.5		0.086	-3.75	0.086	-2.19721
0.087	-3.5988	0.087	-2.5		0.087	-3.75	0.087	-2.20224
0.088	-3.59985	0.088	-2.5		0.088	-3.75	0.088	-2.20717
0.089	-3.60097	0.089	-2.5		0.089	-3.75	0.089	-2.212
0.09	-3.60215	0.09	-2.5		0.09	-3.75	0.09	-2.21672
0.091	-3.6034	0.091	-2.5		0.091	-3.75	0.091	-2.22133
0.092	-3.60472	0.092	-2.5		0.092	-3.75	0.092	-2.22583
0.093	-3.60611	0.093	-2.5		0.093	-3.75	0.093	-2.23021
0.094	-3.60755	0.094	-2.5		0.094	-3.75	0.094	-2.23446
0.095	-3.60906	0.095	-2.5		0.095	-3.75	0.095	-2.23859
0.096	-3.61063	0.096	-2.5		0.096	-3.75	0.096	-2.24258
0.097	-3.61226	0.097	-2.5		0.097	-3.75	0.097	-2.24644
0.098	-3.61394	0.098	-2.5		0.098	-3.75	0.098	-2.25016
0.099	-3.61568	0.099	-2.5		0.099	-3.75	0.099	-2.25374
0.1	-3.61748	0.1	-2.5		0.1	-3.75	0.1	-2.25717
0.101	-3.61932	0.101	-2.5		0.101	-3.75	0.101	-2.26044
0.102	-3.62122	0.102	-2.5		0.102	-3.75	0.102	-2.26357
0.103	-3.62317	0.103	-2.5		0.103	-3.75	0.103	-2.26654
0.104	-3.62516	0.104	-2.5		0.104	-3.75	0.104	-2.26935
0.105	-3.6272	0.105	-2.5		0.105	-3.75	0.105	-2.272
0.106	-3.62928	0.106	-2.5		0.106	-3.75	0.106	-2.27448
0.107	-3.6314	0.107	-2.5		0.107	-3.75	0.107	-2.27679
0.108	-3.63356	0.108	-2.5		0.108	-3.75	0.108	-2.27894
0.109	-3.63575	0.109	-2.5		0.109	-3.75	0.109	-2.28092
0.11	-3.63798	0.11	-2.5		0.11	-3.75	0.11	-2.28272
0.111	-3.64025	0.111	-2.5		0.111	-3.75	0.111	-2.28434
0.112	-3.64254	0.112	-2.5		0.112	-3.75	0.112	-2.28579
0.113	-3.64486	0.113	-2.5		0.113	-3.75	0.113	-2.28707
0.114	-3.64721	0.114	-2.5		0.114	-3.75	0.114	-2.28816
0.115	-3.64957	0.115	-2.5		0.115	-3.75	0.115	-2.28907
0.116	-3.65196	0.116	-2.5		0.116	-3.75	0.116	-2.2898
0.117	-3.65437	0.117	-2.5		0.117	-3.75	0.117	-2.29035
0.118	-3.6568	0.118	-2.5		0.118	-3.75	0.118	-2.29072
0.119	-3.65924	0.119	-2.5		0.119	-3.75	0.119	-2.2909
0.12	-3.66169	0.12	-2.5		0.12	-3.75	0.12	-2.2909
0.121	-3.66414	0.121	-2.5		0.121	-3.75	0.121	-2.29072
0.122	-3.66661	0.122	-2.5		0.122	-3.75	0.122	-2.29035
0.123	-3.66908	0.123	-2.5		0.123	-3.75	0.123	-2.2898
0.124	-3.67155	0.124	-2.5		0.124	-3.75	0.124	-2.28907
0.125	-3.67402	0.125	-2.5		0.125	-3.75	0.125	-2.28816
0.126	-3.67649	0.126	-2.5		0.126	-3.75	0.126	-2.28707
0.127	-3.67895	0.127	-2.5		0.127	-3.75	0.127	-2.28579
0.128	-3.68141	0.128	-2.5		0.128	-3.75	0.128	-2.28434
0.129	-3.68385	0.129	-2.5		0.129	-3.75	0.129	-2.28272
0.13	-3.68628	0.13	-2.5		0.13	-3.75	0.13	-2.28092
0.131	-3.6887	0.131	-2.5		0.131	-3.75	0.131	-2.27894
0.132	-3.6911	0.132	-2.5		0.132	-3.75	0.132	-2.27679
0.133	-3.69348	0.133	-2.5		0.133	-3.75	0.133	-2.27448
0.134	-3.69584	0.134	-2.5		0.134	-3.75	0.134	-2.272
0.135	-3.69817	0.135	-2.5		0.135	-3.75	0.135	-2.26935
0.136	-3.70048	0.136	-2.5		0.136	-3.75	0.136	-2.26654
0.137	-3.70275	0.137	-2.5		0.137	-3.75	0.137	-2.26357
0.138	-3.705	0.138	-2.5		0.138	-3.75	0.138	-2.26044
0.139	-3.70721	0.139	-2.5		0.139	-3.75	0.139	-2.25717
0.14	-3.70939	0.14	-2.5		0.14	-3.75	0.14	-2.25374
0.141	-3.71153	0.141	-2.5		0.141	-3.75	0.141	-2.25016
0.142	-3.71363	0.142	-2.5		0.142	-3.75	0.142	-2.24644
0.143	-3.71569	0.143	-2.5		0.143	-3.75	0.143	-2.24258
0.144	-3.71771	0.144	-2.5		0.144	-3.75	0.144	-2.23859
0.145	-3.71968	0.145	-2.5		0.145	-3.75	0.145	-2.23446
0.146	-3.7216	0.146	-2.5		0.146	-3.75	0.146	-2.23021
0.147	-3.72347	0.147	-2.5		0.147	-3.75	0.147	-2.22583
0.148	-3.72529	0.148	-2.5		0.148	-3.75	0.148	-2.22133
0.149	-3.72706	0.149	-2.5		0.149	-3.75	0.149	-2.21672
0.15	-3.72877	0.15	-2.5		0.15	-3.75	0.15	-2.212
0.151	-3.73043	0.151	-2.5		0.151	-3.75	0.151	-2.20717
0.152	-3.73203	0.152	-2.5		0.152	-3.75	0.152	-2.20224
0.153	-3.73357	0.153	-2.5		0.153	-3.75	0.153	-2.19721
0.154	-3.73504	0.154	-2.5		0.154	-3.75	0.154	-2.19209
0.155	-3.73646	0.155	-2.5		0.155	-3.75	0.155	-2.18698
0.156	-3.73781	0.156	-2.5		0.156	-3.75	0.156	-2.18199
0.157	-3.7391	0.157	-2.5		0.157	-3.75	0.157	-2.17711
0.158	-3.74031	0.158	-2.5		0.158	-3.75	0.158	-2.17235
0.159	-3.74147	0.159	-2.5		0.159	-3.75	0.159	-2.16772
0.16	-3.74255	0.16	-2.5		0.16	-3.75	0.16	-2.16322
0.161	-3.74356	0.161	-2.5		0.161	-3.75	0.161	-2.15885
0.162	-3.7445	0.162	-2.5		0.162	-3.75	0.162	-2.15463
0.163	-3.74537	0.163	-2.5		0.163	-3.75	0.163	-2.15055
0.164	-3.74617	0.164	-2.5		0.164	-3.75	0.164	-2.14661
0.165	-3.74689	0.165	-2.5		0.165	-3.75	0.165	-2.14283
0.166	-3.74754	0.166	-2.5		0.166	-3.75	0.166	-2.13921
0.167	-3.74811	0.167	-2.5		0.167	-3.75	0.167	-2.13574
0.168	-3.74861	0.168	-2.5		0.168	-3.75	0.168	-2.13243
0.169	-3.74904	0.169	-2.5		0.169	-3.75	0.169	-2.12929
0.17	-3.74938	0.17	-2.5		0.17	-3.75	0.17	-2.12632
0.171	-3.74965	0.171	-2.5		0.171	-3.75	0.171	-2.12352
0.172	-3.74985	0.172	-2.5		0.172	-3.75	0.172	-2.12089
0.173	-3.74996	0.173	-2.5		0.173	-3.75	0.173	-2.11844
0.174	-3.75	0.174	-2.5		0.174	-3.75	0.174	-2.11617
0.175	-3.75	0.175	-2.5		0.175	-3.75	0.175	-2.11399
0.176	-3.75	0.176	-2.5		0.176	-3.75	0.176	-2.11179
0.177	-3.75	0.177	-2.5		0.177	-3.75	0.177	-2.10959
0.178	-3.75	0.178	-2.5		0.178	-3.75	0.178	-2.10738
0.179	-3.75	0.179	-2.5		0.179	-3.75	0.179	-2.10516
0.18	-3.75	0.18	-2.5		0.18	-3.75	0.18	-2.10295
0.181	-3.75	0.181	-2.5		0.181	-3.75	0.181	-2.10073
0.182	-3.75	0.182	-2.5		0.182	-3.75	0.182	-2.09852
0.183	-3.75	0.183	-2.5		0.183	-3.75	0.183	-2.09631
0.184	-3.74996	0.184	-2.5		0.184	-3.75	0.184	-2.09411
0.185	-3.74985	0.185	-2.5		0.185	-3.75	0.185	-2.09192
0.186	-3.74965	0.186	-2.5		0.186	-3.75	0.186	-2.08974
0.187	-3.74938	0.187	-2.5		0.187	-3.75	0.187	-2.08757
0.188	-3.74904	0.188	-2.5		0.188	-3.75	0.188	-2.08542
0.189	-3.74861	0.189	-2.5		0.189	-3.75	0.189	-2.08329
0.19	-3.74811	0.19	-2.5		0.19	-3.75	0.19	-2.08117
0.191	-3.74754	0.191	-2.5		0.191	-3.75	0.191	-2.07908
0.192	-3.74689	0.192	-2.5		0.192	-3.75	0.192	-2.07701
0.193	-3.74617	0.193	-2.5		0.193	-3.75	0.193	-2.07497
0.194	-3.74537	0.194	-2.5		0.194	-3.75	0.194	-2.07296
0.195	-3.7445	0.195	-2.5		0.195	-3.75	0.195	-2.07097
0.196	-3.74356	0.196	-2.5		0.196	-3.75	0.196	-2.06902
0.197	-3.74255	0.197	-2.5		0.197	-3.75	0.197	-2.0671
0.198	-3.74147	0.198	-2.5		0.198	-3.75	0.198	-2.06522
0.199	-3.74031	0.199	-2.5		0.199	-3.75	0.199	-2.06337
0.2	-3.7391	0.2	-2.5		0.2	-3.75	0.2	-2.06157
0.201	-3.73781	0.201	-2.5		0.201	-3.75	0.201	-2.0598
0.202	-3.73646	0.202	-2.5		0.202	-3.75	0.202	-2.05808
0.203	-3.73504	0.203	-2.5		0.203	-3.75	0.203	-2.0564
0.204	-3.73357	0.204	-2.5		0.204	-3.75	0.204	-2.05477
0.205	-3.73203	0.205	-2.5		0.205	-3.75	0.205	-2.05318
0.206	-3.73043	0.206	-2.5		0.206	-3.75	0.206	-2.05165
0.207	-3.72877	0.207	-2.5		0.207	-3.75	0.207	-2.05016
0.208	-3.72706	0.208	-2.5		0.208	-3.75	0.208	-2.04873
0.209	-3.72529	0.209	-2.5		0.209	-3.75	0.209	-2.04735
0.21	-3.72347	0.21	-2.5		0.21	-3.75	0.21	-2.04602
0.211	-3.7216	0.211	-2.5		0.211	-3.75	0.211	-2.04475
0.212	-3.71968	0.212	-2.5		0.212	-3.75	0.212	-2.04354
0.213	-3.71771	0.213	-2.5		0.213	-3.75	0.213	-2.04239
0.214	-3.71569	0.214	-2.5		0.214	-3.75	0.214	-2.0413
0.215	-3.71363	0.215	-2.5		0.215	-3.75	0.215	-2.04027
0.216	-3.71153	0.216	-2.5		0.216	-3.75	0.216	-2.0393
0.217	-3.70939	0.217	-2.5		0.217	-3.75	0.217	-2.03839
0.218	-3.70721	0.218	-2.5		0.218	-3.75	0.218	-2.03754
0.219	-3.705	0.219	-2.5		0.219	-3.75	0.219	-2.03676
0.22	-3.70275	0.22	-2.5		0.22	-3.75	0.22	-2.03605
0.221	-3.70048	0.221	-2.5		0.221	-3.75	0.221	-2.0354
0.222	-3.69817	0.222	-2.5		0.222	-3.75	0.222	-2.03482
0.223	-3.69584	0.223	-2.5		0.223	-3.75	0.223	-2.03431
0.224	-3.69348	0.224	-2.5		0.224	-3.75	0.224	-2.03386
0.225	-3.6911	0.225	-2.5		0.225	-3.75	0.225	-2.03348
0.226	-3.6887	0.226	-2.5		0.226	-3.75	0.226	-2.03317
0.227	-3.68628	0.227	-2.5		0.227	-3.75	0.227	-2.03293
0.228	-3.68385	0.228	-2.5		0.228	-3.75	0.228	-2.03275
0.229	-3.68141	0.229	-2.5		0.229	-3.75	0.229	-2.03265
0.23	-3.67895	0.23	-2.5		0.23	-3.75	0.23	-2.03262
0.231	-3.67649	0.231	-2.5		0.231	-3.75	0.231	-2.03265
0.232	-3.67402	0.232	-2.5		0.232	-3.75	0.232	-2.03275
0.233	-3.67155	0.233	-2.5		0.233	-3.75	0.233	-2.03293
0.234	-3.66908	0.234	-2.5		0.234	-3.75	0.234	-2.03317
0.235	-3.66661	0.235	-2.5		0.235	-3.75	0.235	-2.03348
0.236	-3.66414	0.236	-2.5		0.236	-3.75	0.236	-2.03386
0.237	-3.66169	0.237	-2.5		0.237	-3.75	0.237	-2.03431
0.238	-3.65924	0.238	-2.5		0.238	-3.75	0.238	-2.03482
0.239	-3.6568	0.239	-2.5		0.239	-3.75	0.239	-2.0354
0.24	-3.65437	0.24	-2.5		0.24	-3.75	0.24	-2.03605
0.241	-3.65196	0.241	-2.5		0.241	-3.75	0.241	-2.03676
0.242	-3.64957	0.242	-2.5		0.242	-3.75	0.242	-2.03754
0.243	-3.64721	0.243	-2.5		0.243	-3.75	0.243	-2.03839
0.244	-3.64486	0.244	-2.5		0.244	-3.75	0.244	-2.0393
0.245	-3.64254	0.245	-2.5		0.245	-3.75	0.245	-2.04027
0.246	-3.64025	0.246	-2.5		0.246	-3.75	0.246	-2.0413
0.247	-3.63798	0.247	-2.5		0.247	-3.75	0.247	-2.04239
0.248	-3.63575	0.248	-2.5		0.248	-3.75	0.248	-2.04354
0.249	-3.63356	0.249	-2.5		0.249	-3.75	0.249	-2.04475
0.25	-3.6314	0.25	-2.5		0.25	-3.75	0.25	-2.04602
0.251	-3.62928	0.251	-2.5		0.251	-3.75	0.251	-2.04735
0.252	-3.6272	0.252	-2.5		0.252	-3.75	0.252	-2.04873
0.253	-3.62516	0.253	-2.5		0.253	-3.75	0.253	-2.05016
0.254	-3.62317	0.254	-2.5		0.254	-3.75	0.254	-2.05165
0.255	-3.62122	0.255	-2.5		0.255	-3.75	0.255	-2.05318
0.256	-3.61932	0.256	-2.5		0.256	-3.75	0.256	-2.05477
0.257	-3.61748	0.257	-2.5		0.257	-3.75	0.257	-2.0564
0.258	-3.61568	0.258	-2.5		0.258	-3.75	0.258	-2.05808
0.259	-3.61394	0.259	-2.5		0.259	-3.75	0.259	-2.0598
0.26	-3.61226	0.26	-2.5		0.26	-3.75	0.26	-2.06157
0.261	-3.61063	0.261	-2.5		0.261	-3.75	0.261	-2.06337
0.262	-3.60906	0.262	-2.5		0.262	-3.75	0.262	-2.06522
0.263	-3.60755	0.263	-2.5		0.263	-3.75	0.263	-2.0671
0.264	-3.60611	0.264	-2.5		0.264	-3.75	0.264	-2.06902
0.265	-3.60472	0.265	-2.5		0.265	-3.75	0.265	-2.07097
0.266	-3.6034	0.266	-2.5		0.266	-3.75	0.266	-2.07296
0.267	-3.60215	0.267	-2.5		0.267	-3.75	0.267	-2.07497
0.268	-3.60097	0.268	-2.5		0.268	-3.75	0.268	-2.07701
0.269	-3.59985	0.269	-2.5		0.269	-3.75	0.269	-2.07908
0.27	-3.5988	0.27	-2.5		0.27	-3.75	0.27	-2.08117
0.271	-3.59782	0.271	-2.5		0.271	-3.75	0.271	-2.08319
0.272	-3.59692	0.272	-2.5		0.272	-3.75	0.272	-2.08503
0.273	-3.59609	0.273	-2.5		0.273	-3.75	0.273	-2.0867
0.274	-3.59533	0.274	-2.5		0.274	-3.75	0.274	-2.08819
0.275	-3.59464	0.275	-2.5		0.275	-3.75	0.275	-2.0895
0.276	-3.59403	0.276	-2.5		0.276	-3.75	0.276	-2.09063
0.277	-3.59349	0.277	-2.5		0.277	-3.75	0.277	-2.09158
0.278	-3.59303	0.278	-2.5		0.278	-3.75	0.278	-2.09235
0.279	-3.59265	0.279	-2.5		0.279	-3.75	0.279	-2.09294
0.28	-3.59234	0.28	-2.5		0.28	-3.75	0.28	-2.09334
0.281	-3.59211	0.281	-2.5		0.281	-3.75	0.281	-2.09356
0.282	-3.59195	0.282	-2.5		0.282	-3.75	0.282	-2.09359
0.283	-3.59187	0.283	-2.5		0.283	-3.75	0.283	-2.09344
0.284	-3.59187	0.284	-2.5		0.284	-3.75	0.284	-2.09311
0.285	-3.59195	0.285	-2.5		0.285	-3.75	0.285	-2.09259
0.286	-3.59211	0.286	-2.5		0.286	-3.75	0.286	-2.09189
0.287	-3.59234	0.287	-2.5		0.287	-3.75	0.287	-2.0911
0.288	-3.59265	0.288	-2.5		0.288	-3.75	0.288	-2.09033
0.289	-3.59303	0.289	-2.5		0.289	-3.75	0.289	-2.08957
0.29	-3.59349	0.29	-2.5		0.29	-3.75	0.29	-2.08882
0.291	-3.59403	0.291	-2.5		0.291	-3.75	0.291	-2.08809
0.292	-3.59464	0.292	-2.5		0.292	-3.75	0.292	-2.08737
0.293	-3.59533	0.293	-2.5		0.293	-3.75	0.293	-2.08667
0.294	-3.59609	0.294	-2.5		0.294	-3.75	0.294	-2.08598
0.295	-3.59692	0.295	-2.5		0.295	-3.75	0.295	-2.08531
0.296	-3.59782	0.296	-2.5		0.296	-3.75	0.296	-2.08466
0.297	-3.5988	0.297	-2.5		0.297	-3.75	0.297	-2.08403
0.298	-3.59985	0.298	-2.5		0.298	-3.75	0.298	-2.08342
0.299	-3.60097	0.299	-2.5		0.299	-3.75	0.299	-2.08282
0.3	-3.60215	0.3	-2.5		0.3	-3.75	0.3	-2.08225
0.301	-3.6034	0.301	-2.5		0.301	-3.75	0.301	-2.0817
0.302	-3.60472	0.302	-2.5		0.302	-3.75	0.302	-2.08116
0.303	-3.60611	0.303	-2.5		0.303	-3.75	0.303	-2.08065
0.304	-3.60755	0.304	-2.5		0.304	-3.75	0.304	-2.08017
0.305	-3.60902	0.305	-2.5		0.305	-3.75	0.305	-2.0797
0.306	-3.61047	0.306	-2.5		0.306	-3.75	0.306	-2.07926
0.307	-3.61191	0.307	-2.5		0.307	-3.75	0.307	-2.07884
0.308	-3.61332	0.308	-2.5		0.308	-3.75	0.308	-2.07845
0.309	-3.61472	0.309	-2.5		0.309	-3.75	0.309	-2.07808
0.31	-3.61609	0.31	-2.5		0.31	-3.75	0.31	-2.07774
0.311	-3.61744	0.311	-2.5		0.311	-3.75	0.311	-2.07742
0.312	-3.61876	0.312	-2.5		0.312	-3.75	0.312	-2.07712
0.313	-3.62006	0.313	-2.5		0.313	-3.75	0.313	-2.07686
0.314	-3.62133	0.314	-2.5		0.314	-3.75	0.314	-2.07661
0.315	-3.62257	0.315	-2.5		0.315	-3.75	0.315	-2.0764
0.316	-3.62378	0.316	-2.5		0.316	-3.75	0.316	-2.07621
0.317	-3.62496	0.317	-2.5		0.317	-3.75	0.317	-2.07605
0.318	-3.62611	0.318	-2.5		0.318	-3.75	0.318	-2.07591
0.319	-3.62722	0.319	-2.5		0.319	-3.75	0.319	-2.0758
0.32	-3.6283	0.32	-2.5		0.32	-3.75	0.32	-2.07572
0.321	-3.62934	0.321	-2.5		0.321	-3.75	0.321	-2.07567
0.322	-3.63035	0.322	-2.5		0.322	-3.75	0.322	-2.07564
0.323	-3.63132	0.323	-2.5		0.323	-3.75	0.323	-2.07564
0.324	-3.63225	0.324	-2.5		0.324	-3.75	0.324	-2.07567
0.325	-3.63314	0.325	-2.5		0.325	-3.75	0.325	-2.07572
0.326	-3.63399	0.326	-2.5		0.326	-3.75	0.326	-2.0758
0.327	-3.6348	0.327	-2.5		0.327	-3.75	0.327	-2.07591
0.328	-3.63557	0.328	-2.5		0.328	-3.75	0.328	-2.07605
0.329	-3.6363	0.329	-2.5		0.329	-3.75	0.329	-2.07621
0.33	-3.63698	0.33	-2.5		0.33	-3.75	0.33	-2.0764
0.331	-3.63761	0.331	-2.5		0.331	-3.75	0.331	-2.07661
0.332	-3.63821	0.332	-2.5		0.332	-3.75	0.332	-2.07686
0.333	-3.63876	0.333	-2.5		0.333	-3.75	0.333	-2.07712
0.334	-3.63926	0.334	-2.5		0.334	-3.75	0.334	-2.07742
0.335	-3.63971	0.335	-2.5		0.335	-3.75	0.335	-2.07774
0.336	-3.64012	0.336	-2.5		0.336	-3.75	0.336	-2.07808
0.337	-3.64048	0.337	-2.5		0.337	-3.75	0.337	-2.07845
0.338	-3.6408	0.338	-2.5		0.338	-3.75	0.338	-2.07884
0.339	-3.64106	0.339	-2.5		0.339	-3.75	0.339	-2.07926
0.34	-3.64128	0.34	-2.5		0.34	-3.75	0.34	-2.0797
0.341	-3.64145	0.341	-2.5		0.341	-3.75	0.341	-2.08017
0.342	-3.64157	0.342	-2.5		0.342	-3.75	0.342	-2.08065
0.343	-3.64165	0.343	-2.5		0.343	-3.75	0.343	-2.08116
0.344	-3.64167	0.344	-2.5		0.344	-3.75	0.344	-2.0817
0.345	-3.64165	0.345	-2.5		0.345	-3.75	0.345	-2.08225
0.346	-3.64157	0.346	-2.5		0.346	-3.75	0.346	-2.08282
0.347	-3.64145	0.347	-2.5		0.347	-3.75	0.347	-2.08342
0.348	-3.64128	0.348	-2.5		0.348	-3.75	0.348	-2.08403
0.349	-3.64106	0.349	-2.5		0.349	-3.75	0.349	-2.08466
0.35	-3.6408	0.35	-2.5		0.35	-3.75	0.35	-2.08531
0.351	-3.64048	0.351	-2.5		0.351	-3.75	0.351	-2.08598
0.352	-3.64012	0.352	-2.5		0.352	-3.75	0.352	-2.08667
0.353	-3.63971	0.353	-2.5		0.353	-3.75	0.353	-2.08737
0.354	-3.63926	0.354	-2.5		0.354	-3.75	0.354	-2.08809
0.355	-3.63876	0.355	-2.5		0.355	-3.75	0.355	-2.08882
0.356	-3.63821	0.356	-2.5		0.356	-3.75	0.356	-2.08957
0.357	-3.63761	0.357	-2.5		0.357	-3.75	0.357	-2.09033
0.358	-3.63698	0.358	-2.5		0.358	-3.75	0.358	-2.0911
0.359	-3.6363	0.359	-2.5		0.359	-3.75	0.359	-2.09189
0.36	-3.63557	0.36	-2.5		0.36	-3.75	0.36	-2.09269
0.361	-3.6348	0.361	-2.5		0.361	-3.75	0.361	-2.09349
0.362	-3.63399	0.362	-2.5		0.362	-3.75	0.362	-2.09431
0.363	-3.63314	0.363	-2.5		0.363	-3.75	0.363	-2.09514
0.364	-3.63225	0.364	-2.5		0.364	-3.75	0.364	-2.09597
0.365	-3.63132	0.365	-2.5		0.365	-3.75	0.365	-2.09682
0.366	-3.63035	0.366	-2.5		0.366	-3.75	0.366	-2.09766
0.367	-3.62934	0.367	-2.5		0.367	-3.75	0.367	-2.09852
0.368	-3.6283	0.368	-2.5		0.368	-3.75	0.368	-2.09938
0.369	-3.62722	0.369	-2.5		0.369	-3.75	0.369	-2.10024
0.37	-3.62611	0.37	-2.5		0.37	-3.75	0.37	-2.10111
0.371	-3.62496	0.371	-2.5		0.371	-3.75	0.371	-2.10198
0.372	-3.62378	0.372	-2.5		0.372	-3.75	0.372	-2.10275
0.373	-3.62257	0.373	-2.5		0.373	-3.75	0.373	-2.10333
0.374	-3.62133	0.374	-2.5		0.374	-3.75	0.374	-2.10372
0.375	-3.62006	0.375	-2.5		0.375	-3.75	0.375	-2.10391
0.376	-3.61876	0.376	-2.5		0.376	-3.75	0.376	-2.10401
0.377	-3.6174	0.377	-2.5		0.377	-3.75	0.377	-2.1041
0.378	-3.61594	0.378	-2.5		0.378	-3.75	0.378	-2.1042
0.379	-3.61437	0.379	-2.5		0.379	-3.75	0.379	-2.10429
0.38	-3.61271	0.38	-2.5		0.38	-3.75	0.38	-2.10438
0.381	-3.61095	0.381	-2.5		0.381	-3.75	0.381	-2.10448
0.382	-3.60909	0.382	-2.5		0.382	-3.75	0.382	-2.10457
0.383	-3.60714	0.383	-2.5		0.383	-3.75	0.383	-2.10466
0.384	-3.60509	0.384	-2.5		0.384	-3.75	0.384	-2.10475
0.385	-3.603	0.385	-2.5		0.385	-3.75	0.385	-2.10484
0.386	-3.60089	0.386	-2.5		0.386	-3.75	0.386	-2.10492
0.387	-3.59878	0.387	-2.5		0.387	-3.75	0.387	-2.10501
0.388	-3.59665	0.388	-2.5		0.388	-3.75	0.388	-2.10509
0.389	-3.59453	0.389	-2.5		0.389	-3.75	0.389	-2.10517
0.39	-3.5924	0.39	-2.5		0.39	-3.75	0.39	-2.10525
0.391	-3.59027	0.391	-2.5		0.391	-3.75	0.391	-2.10533
0.392	-3.58814	0.392	-2.5		0.392	-3.75	0.392	-2.10541
0.393	-3.58602	0.393	-2.5		0.393	-3.75	0.393	-2.10549
0.394	-3.5839	0.394	-2.5		0.394	-3.75	0.394	-2.10556
0.395	-3.58179	0.395	-2.5		0.395	-3.75	0.395	-2.10563
0.396	-3.57968	0.396	-2.5		0.396	-3.75	0.396	-2.1057
0.397	-3.5776	0.397	-2.5		0.397	-3.75	0.397	-2.10577
0.398	-3.57552	0.398	-2.5		0.398	-3.75	0.398	-2.10583
0.399	-3.57346	0.399	-2.5		0.399	-3.75	0.399	-2.10589
0.4	-3.57142	0.4	-2.5		0.4	-3.75	0.4	-2.10595
0.401	-3.5694	0.401	-2.5		0.401	-3.75	0.401	-2.10601
0.402	-3.5674	0.402	-2.5		0.402	-3.75	0.402	-2.10607
0.403	-3.56542	0.403	-2.5		0.403	-3.75	0.403	-2.10612
0.404	-3.56347	0.404	-2.5		0.404	-3.75	0.404	-2.10617
0.405	-3.56155	0.405	-2.5		0.405	-3.75	0.405	-2.10622
0.406	-3.55966	0.406	-2.5		0.406	-3.75	0.406	-2.10626
0.407	-3.5578	0.407	-2.5		0.407	-3.75	0.407	-2.10631
0.408	-3.55597	0.408	-2.5		0.408	-3.75	0.408	-2.10635
0.409	-3.55418	0.409	-2.5		0.409	-3.75	0.409	-2.10638
0.41	-3.55242	0.41	-2.5		0.41	-3.75	0.41	-2.10642
0.411	-3.55071	0.411	-2.5		0.411	-3.75	0.411	-2.10645
0.412	-3.54903	0.412	-2.5		0.412	-3.75	0.412	-2.10648
0.413	-3.54739	0.413	-2.5		0.413	-3.75	0.413	-2.1065
0.414	-3.5458	0.414	-2.5		0.414	-3.75	0.414	-2.10652
0.415	-3.54425	0.415	-2.5		0.415	-3.75	0.415	-2.10654
0.416	-3.54275	0.416	-2.5		0.416	-3.75	0.416	-2.10656
0.417	-3.5413	0.417	-2.5		0.417	-3.75	0.417	-2.10657
0.418	-3.5399	0.418	-2.5		0.418	-3.75	0.418	-2.10659
0.419	-3.53855	0.419	-2.5		0.419	-3.75	0.419	-2.10659
0.42	-3.53725	0.42	-2.5		0.42	-3.75	0.42	-2.1066
0.421	-3.536	0.421	-2.5		0.421	-3.75	0.421	-2.1066
0.422	-3.53481	0.422	-2.5		0.422	-3.75	0.422	-2.1066
0.423	-3.53367	0.423	-2.5		0.423	-3.75	0.423	-2.10659
0.424	-3.53259	0.424	-2.5		0.424	-3.75	0.424	-2.10659
0.425	-3.53157	0.425	-2.5		0.425	-3.75	0.425	-2.10657
0.426	-3.53061	0.426	-2.5		0.426	-3.75	0.426	-2.10656
0.427	-3.52971	0.427	-2.5		0.427	-3.75	0.427	-2.10654
0.428	-3.52887	0.428	-2.5		0.428	-3.75	0.428	-2.10652
0.429	-3.52809	0.429	-2.5		0.429	-3.75	0.429	-2.1065
0.43	-3.52737	0.43	-2.5		0.43	-3.75	0.43	-2.10648
0.431	-3.52671	0.431	-2.5		0.431	-3.75	0.431	-2.10645
0.432	-3.52612	0.432	-2.5		0.432	-3.75	0.432	-2.10642
0.433	-3.52559	0.433	-2.5		0.433	-3.75	0.433	-2.10638
0.434	-3.52513	0.434	-2.5		0.434	-3.75	0.434	-2.10635
0.435	-3.52474	0.435	-2.5		0.435	-3.75	0.435	-2.10631
0.436	-3.5244	0.436	-2.5		0.436	-3.75	0.436	-2.10626
0.437	-3.52414	0.437	-2.5		0.437	-3.75	0.437	-2.10622
0.438	-3.52394	0.438	-2.5		0.438	-3.75	0.438	-2.10617
0.439	-3.52381	0.439	-2.5		0.439	-3.75	0.439	-2.10612
0.44	-3.52374	0.44	-2.5		0.44	-3.75	0.44	-2.10607
0.441	-3.52374	0.441	-2.5		0.441	-3.75	0.441	-2.10601
0.442	-3.52381	0.442	-2.5		0.442	-3.75	0.442	-2.10595
0.443	-3.52394	0.443	-2.5		0.443	-3.75	0.443	-2.10589
0.444	-3.52414	0.444	-2.5		0.444	-3.75	0.444	-2.10583
0.445	-3.5244	0.445	-2.5		0.445	-3.75	0.445	-2.10577
0.446	-3.52474	0.446	-2.5		0.446	-3.75	0.446	-2.1057
0.447	-3.52513	0.447	-2.5		0.447	-3.75	0.447	-2.10563
0.448	-3.52559	0.448	-2.5		0.448	-3.75	0.448	-2.10556
0.449	-3.52612	0.449	-2.5		0.449	-3.75	0.449	-2.10549
0.45	-3.52671	0.45	-2.5		0.45	-3.75	0.45	-2.10541
0.451	-3.52737	0.451	-2.5		0.451	-3.75	0.451	-2.10533
0.452	-3.52809	0.452	-2.5		0.452	-3.75	0.452	-2.10525
0.453	-3.52887	0.453	-2.5		0.453	-3.75	0.453	-2.10517
0.454	-3.52971	0.454	-2.5		0.454	-3.75	0.454	-2.10509
0.455	-3.53061	0.455	-2.5		0.455	-3.75	0.455	-2.10501
0.456	-3.53157	0.456	-2.5		0.456	-3.75	0.456	-2.10483
0.457	-3.53259	0.457	-2.5		0.457	-3.75	0.457	-2.10445
0.458	-3.53367	0.458	-2.5		0.458	-3.75	0.458	-2.10388
0.459	-3.53481	0.459	-2.5		0.459	-3.75	0.459	-2.10311
0.46	-3.536	0.46	-2.5		0.46	-3.75	0.46	-2.10215
0.461	-3.53725	0.461	-2.5		0.461	-3.75	0.461	-2.101
0.462	-3.53855	0.462	-2.5		0.462	-3.75	0.462	-2.09966
0.463	-3.5399	0.463	-2.5		0.463	-3.75	0.463	-2.09812
0.464	-3.5413	0.464	-2.5		0.464	-3.75	0.464	-2.0964
0.465	-3.54275	0.465	-2.5		0.465	-3.75	0.465	-2.09449
0.466	-3.54425	0.466	-2.5		0.466	-3.75	0.466	-2.0924
0.467	-3.54576	0.467	-2.5		0.467	-3.75	0.467	-2.09013
0.468	-3.54724	0.468	-2.5		0.468	-3.75	0.468	-2.08767
0.469	-3.54868	0.469	-2.5		0.469	-3.75	0.469	-2.08503
0.47	-3.55009	0.47	-2.5		0.47	-3.75	0.47	-2.08222
0.471	-3.55146	0.471	-2.5		0.471	-3.75	0.471	-2.07924
0.472	-3.55279	0.472	-2.5		0.472	-3.75	0.472	-2.07618
0.473	-3.55408	0.473	-2.5		0.473	-3.75	0.473	-2.07315
0.474	-3.55534	0.474	-2.5		0.474	-3.75	0.474	-2.07015
0.475	-3.55655	0.475	-2.5		0.475	-3.75	0.475	-2.06719
0.476	-3.55772	0.476	-2.5		0.476	-3.75	0.476	-2.06425
0.477	-3.55884	0.477	-2.5		0.477	-3.75	0.477	-2.06136
0.478	-3.55992	0.478	-2.5		0.478	-3.75	0.478	-2.05851
0.479	-3.56096	0.479	-2.5		0.479	-3.75	0.479	-2.0557
0.48	-3.56195	0.48	-2.5		0.48	-3.75	0.48	-2.05294
0.481	-3.56289	0.481	-2.5		0.481	-3.75	0.481	-2.05023
0.482	-3.56378	0.482	-2.5		0.482	-3.75	0.482	-2.04757
0.483	-3.56462	0.483	-2.5		0.483	-3.75	0.483	-2.04496
0.484	-3.56541	0.484	-2.5		0.484	-3.75	0.484	-2.04241
0.485	-3.56614	0.485	-2.5		0.485	-3.75	0.485	-2.03992
0.486	-3.56683	0.486	-2.5		0.486	-3.75	0.486	-2.0375
0.487	-3.56746	0.487	-2.5		0.487	-3.75	0.487	-2.03513
0.488	-3.56804	0.488	-2.5		0.488	-3.75	0.488	-2.03284
0.489	-3.56857	0.489	-2.5		0.489	-3.75	0.489	-2.03061
0.49	-3.56904	0.49	-2.5		0.49	-3.75	0.49	-2.02846
0.491	-3.56946	0.491	-2.5		0.491	-3.75	0.491	-2.02637
0.492	-3.56982	0.492	-2.5		0.492	-3.75	0.492	-2.02437
0.493	-3.57012	0.493	-2.5		0.493	-3.75	0.493	-2.02244
0.494	-3.57037	0.494	-2.5		0.494	-3.75	0.494	-2.02059
0.495	-3.57057	0.495	-2.5		0.495	-3.75	0.495	-2.01882
0.496	-3.5707	0.496	-2.5		0.496	-3.75	0.496	-2.01713
0.497	-3.57078	0.497	-2.5		0.497	-3.75	0.497	-2.01553
0.498	-3.57081	0.498	-2.5		0.498	-3.75	0.498	-2.01402
0.499	-3.57077	0.499	-2.5		0.499	-3.75	0.499	-2.01259
0.5	-3.57068	0.5	-2.5		0.5	-3.75	0.5	-2.01125
0.501	-3.57054	0.501	-2.5		0.501	-3.75	0.501	-2.01
0.502	-3.57034	0.502	-2.5		0.502	-3.75	0.502	-2.00884
0.503	-3.57008	0.503	-2.5		0.503	-3.75	0.503	-2.00777
0.504	-3.56976	0.504	-2.5		0.504	-3.75	0.504	-2.0068
0.505	-3.56939	0.505	-2.5		0.505	-3.75	0.505	-2.00592
0.506	-3.569	0.506	-2.5		0.506	-3.75	0.506	-2.00514
0.507	-3.56864	0.507	-2.5		0.507	-3.75	0.507	-2.00446
0.508	-3.5683	0.508	-2.5		0.508	-3.75	0.508	-2.00387
0.509	-3.56798	0.509	-2.5		0.509	-3.75	0.509	-2.00337
0.51	-3.56768	0.51	-2.5		0.51	-3.75	0.51	-2.00298
0.511	-3.56741	0.511	-2.5		0.511	-3.75	0.511	-2.00268
0.512	-3.56716	0.512	-2.5		0.512	-3.75	0.512	-2.00249
0.513	-3.56694	0.513	-2.5		0.513	-3.75	0.513	-2.00239
0.514	-3.56674	0.514	-2.5		0.514	-3.75	0.514	-2.00239
0.515	-3.56656	0.515	-2.5		0.515	-3.75	0.515	-2.00239
0.516	-3.56641	0.516	-2.5		0.516	-3.75	0.516	-2.0023
0.517	-3.56628	0.517	-2.5		0.517	-3.75	0.517	-2.00211
0.518	-3.56618	0.518	-2.5		0.518	-3.75	0.518	-2.00183
0.519	-3.56611	0.519	-2.5		0.519	-3.75	0.519	-2.00145
0.52	-3.56606	0.52	-2.5		0.52	-3.75	0.52	-2.00098
0.521	-3.56603	0.521	-2.5		0.521	-3.75	0.521	-2.00042
0.522	-3.56603	0.522	-2.5		0.522	-3.75	0.522	-1.99976
0.523	-3.56606	0.523	-2.5		0.523	-3.75	0.523	-1.99901
0.524	-3.56611	0.524	-2.5		0.524	-3.75	0.524	-1.99817
0.525	-3.56618	0.525	-2.5		0.525	-3.75	0.525	-1.99723
0.526	-3.56628	0.526	-2.5		0.526	-3.75	0.526	-1.99621
0.527	-3.56641	0.527	-2.5		0.527	-3.75	0.527	-1.9951
0.528	-3.56656	0.528	-2.5		0.528	-3.75	0.528	-1.9939
0.529	-3.5667	0.529	-2.5		0.529	-3.75	0.529	-1.99262
0.53	-3.56678	0.53	-2.5		0.53	-3.75	0.53	-1.99125
0.531	-3.56681	0.531	-2.5		0.531	-3.75	0.531	-1.98979
0.532	-3.56679	0.532	-2.5		0.532	-3.75	0.532	-1.98826
0.533	-3.56672	0.533	-2.5		0.533	-3.75	0.533	-1.98664
0.534	-3.56659	0.534	-2.5		0.534	-3.75	0.534	-1.98494
0.535	-3.56641	0.535	-2.5		0.535	-3.75	0.535	-1.98316
0.536	-3.56618	0.536	-2.5		0.536	-3.75	0.536	-1.98131
0.537	-3.56589	0.537	-2.5		0.537	-3.75	0.537	-1.97939
0.538	-3.56556	0.538	-2.5		0.538	-3.75	0.538	-1.97739
0.539	-3.56517	0.539	-2.5		0.539	-3.75	0.539	-1.97532
0.54	-3.56473	0.54	-2.5		0.54	-3.75	0.54	-1.97318
0.541	-3.56424	0.541	-2.5		0.541	-3.75	0.541	-1.97098
0.542	-3.5637	0.542	-2.5		0.542	-3.75	0.542	-1.96871
0.543	-3.56311	0.543	-2.5		0.543	-3.75	0.543	-1.96638
0.544	-3.56248	0.544	-2.5		0.544	-3.75	0.544	-1.96399
0.545	-3.56179	0.545	-2.5		0.545	-3.75	0.545	-1.96154
0.546	-3.56105	0.546	-2.5		0.546	-3.75	0.546	-1.95904
0.547	-3.56027	0.547	-2.5		0.547	-3.75	0.547	-1.95648
0.548	-3.55944	0.548	-2.5		0.548	-3.75	0.548	-1.95388
0.549	-3.55857	0.549	-2.5		0.549	-3.75	0.549	-1.95123
0.55	-3.55765	0.55	-2.5		0.55	-3.75	0.55	-1.94853
0.551	-3.55669	0.551	-2.5		0.551	-3.75	0.551	-1.94579
0.552	-3.55568	0.552	-2.5		0.552	-3.75	0.552	-1.94301
0.553	-3.55463	0.553	-2.5		0.553	-3.75	0.553	-1.94019
0.554	-3.55355	0.554	-2.5		0.554	-3.75	0.554	-1.93734
0.555	-3.55242	0.555	-2.5		0.555	-3.75	0.555	-1.93446
0.556	-3.55125	0.556	-2.5		0.556	-3.75	0.556	-1.93155
0.557	-3.55005	0.557	-2.5		0.557	-3.75	0.557	-1.92862
0.558	-3.54881	0.558	-2.5		0.558	-3.75	0.558	-1.92566
0.559	-3.54753	0.559	-2.5		0.559	-3.75	0.559	-1.92268
0.56	-3.54622	0.56	-2.5		0.56	-3.75	0.56	-1.91968
0.561	-3.54488	0.561	-2.5		0.561	-3.75	0.561	-1.91667
0.562	-3.5435	0.562	-2.5		0.562	-3.75	0.562	-1.91365
0.563	-3.5421	0.563	-2.5		0.563	-3.75	0.563	-1.91062
0.564	-3.54067	0.564	-2.5		0.564	-3.75	0.564	-1.90759
0.565	-3.53921	0.565	-2.5		0.565	-3.75	0.565	-1.90455
0.566	-3.53772	0.566	-2.5		0.566	-3.75	0.566	-1.90152
0.567	-3.53621	0.567	-2.5		0.567	-3.75	0.567	-1.89848
0.568	-3.53468	0.568	-2.5		0.568	-3.75	0.568	-1.89546
0.569	-3.53312	0.569	-2.5		0.569	-3.75	0.569	-1.89244
0.57	-3.53155	0.57	-2.5		0.57	-3.75	0.57	-1.88944
0.571	-3.52996	0.571	-2.5		0.571	-3.75	0.571	-1.88645
0.572	-3.52835	0.572	-2.5		0.572	-3.75	0.572	-1.88348
0.573	-3.52672	0.573	-2.5		0.573	-3.75	0.573	-1.88063
0.574	-3.52509	0.574	-2.5		0.574	-3.75	0.574	-1.878
0.575	-3.52344	0.575	-2.5		0.575	-3.75	0.575	-1.87558
0.576	-3.52178	0.576	-2.5		0.576	-3.75	0.576	-1.87339
0.577	-3.52011	0.577	-2.5		0.577	-3.75	0.577	-1.87143
0.578	-3.51847	0.578	-2.5		0.578	-3.75	0.578	-1.86969
0.579	-3.5169	0.579	-2.5		0.579	-3.75	0.579	-1.86818
0.58	-3.51541	0.58	-2.5		0.58	-3.75	0.58	-1.86689
0.581	-3.51399	0.581	-2.5		0.581	-3.75	0.581	-1.86584
0.582	-3.51265	0.582	-2.5		0.582	-3.75	0.582	-1.86503
0.583	-3.51139	0.583	-2.5		0.583	-3.75	0.583	-1.86444
0.584	-3.5102	0.584	-2.5		0.584	-3.75	0.584	-1.86409
0.585	-3.50909	0.585	-2.5		0.585	-3.75	0.585	-1.86397
0.586	-3.50807	0.586	-2.5		0.586	-3.75	0.586	-1.86409
0.587	-3.50713	0.587	-2.5		0.587	-3.75	0.587	-1.86444
0.588	-3.50627	0.588	-2.5		0.588	-3.75	0.588	-1.86503
0.589	-3.50549	0.589	-2.5		0.589	-3.75	0.589	-1.86584
0.59	-3.5048	0.59	-2.5		0.59	-3.75	0.59	-1.86689
0.591	-3.50419	0.591	-2.5		0.591	-3.75	0.591	-1.86818
0.592	-3.50367	0.592	-2.5		0.592	-3.75	0.592	-1.86969
0.593	-3.50323	0.593	-2.5		0.593	-3.75	0.593	-1.87143
0.594	-3.50288	0.594	-2.5		0.594	-3.75	0.594	-1.87339
0.595	-3.50258	0.595	-2.5		0.595	-3.75	0.595	-1.87558
0.596	-3.50229	0.596	-2.5		0.596	-3.75	0.596	-1.878
0.597	-3.50201	0.597	-2.5		0.597	-3.75	0.597	-1.88063
0.598	-3.50174	0.598	-2.5		0.598	-3.75	0.598	-1.88348
0.599	-3.50148	0.599	-2.5		0.599	-3.75	0.599	-1.88655
0.6	-3.50123	0.6	-2.5		0.6	-3.75	0.6	-1.88983
0.601	-3.501	0.601	-2.5		0.601	-3.75	0.601	-1.89331
0.602	-3.50077	0.602	-2.5		0.602	-3.75	0.602	-1.89701
0.603	-3.50056	0.603	-2.5		0.603	-3.75	0.603	-1.9009
0.604	-3.50036	0.604	-2.5		0.604	-3.75	0.604	-1.90499
0.605	-3.50017	0.605	-2.5		0.605	-3.75	0.605	-1.90928
0.606	-3.49999	0.606	-2.5		0.606	-3.75	0.606	-1.91376
0.607	-3.49983	0.607	-2.5		0.607	-3.75	0.607	-1.91842
0.608	-3.49967	0.608	-2.5		0.608	-3.75	0.608	-1.92326
0.609	-3.49954	0.609	-2.5		0.609	-3.75	0.609	-1.92828
0.61	-3.49941	0.61	-2.5		0.61	-3.75	0.61	-1.93347
0.611	-3.4993	0.611	-2.5		0.611	-3.75	0.611	-1.93883
0.612	-3.4992	0.612	-2.5		0.612	-3.75	0.612	-1.94434
0.613	-3.49911	0.613	-2.5		0.613	-3.75	0.613	-1.95001
0.614	-3.49904	0.614	-2.5		0.614	-3.75	0.614	-1.95584
0.615	-3.49898	0.615	-2.5		0.615	-3.75	0.615	-1.9618
0.616	-3.49893	0.616	-2.5		0.616	-3.75	0.616	-1.96791
0.617	-3.4989	0.617	-2.5		0.617	-3.75	0.617	-1.97415
0.618	-3.49888	0.618	-2.5		0.618	-3.75	0.618	-1.98051
0.619	-3.49887	0.619	-2.5		0.619	-3.75	0.619	-1.9869
0.62	-3.49888	0.62	-2.5		0.62	-3.75	0.62	-1.9932
0.621	-3.4989	0.621	-2.5		0.621	-3.75	0.621	-1.99943
0.622	-3.49894	0.622	-2.5		0.622	-3.75	0.622	-2.00556
0.623	-3.49899	0.623	-2.5		0.623	-3.75	0.623	-2.01159
0.624	-3.49905	0.624	-2.5		0.624	-3.75	0.624	-2.01751
0.625	-3.49913	0.625	-2.5		0.625	-3.75	0.625	-2.02333
0.626	-3.49922	0.626	-2.5		0.626	-3.75	0.626	-2.02904
0.627	-3.49932	0.627	-2.5		0.627	-3.75	0.627	-2.03462
0.628	-3.49943	0.628	-2.5		0.628	-3.75	0.628	-2.04007
0.629	-3.49956	0.629	-2.5		0.629	-3.75	0.629	-2.0454
0.63	-3.49971	0.63	-2.5		0.63	-3.75	0.63	-2.05058
0.631	-3.49986	0.631	-2.5		0.631	-3.75	0.631	-2.05563
0.632	-3.50003	0.632	-2.5		0.632	-3.75	0.632	-2.06052
0.633	-3.50021	0.633	-2.5		0.633	-3.75	0.633	-2.06527
0.634	-3.5004	0.634	-2.5		0.634	-3.75	0.634	-2.06986
0.635	-3.5006	0.635	-2.5		0.635	-3.75	0.635	-2.07429
0.636	-3.50082	0.636	-2.5		0.636	-3.75	0.636	-2.07855
0.637	-3.50105	0.637	-2.5		0.637	-3.75	0.637	-2.08265
0.638	-3.50128	0.638	-2.5		0.638	-3.75	0.638	-2.08657
0.639	-3.50153	0.639	-2.5		0.639	-3.75	0.639	-2.09031
0.64	-3.5018	0.64	-2.5		0.64	-3.75	0.64	-2.09387
0.641	-3.50207	0.641	-2.5		0.641	-3.75	0.641	-2.09725
0.642	-3.50235	0.642	-2.5		0.642	-3.75	0.642	-2.10044
0.643	-3.50264	0.643	-2.5		0.643	-3.75	0.643	-2.10344
0.644	-3.50295	0.644	-2.5		0.644	-3.75	0.644	-2.10625
0.645	-3.50326	0.645	-2.5		0.645	-3.75	0.645	-2.10886
0.646	-3.50358	0.646	-2.5		0.646	-3.75	0.646	-2.11127
0.647	-3.50391	0.647	-2.5		0.647	-3.75	0.647	-2.11348
0.648	-3.50425	0.648	-2.5		0.648	-3.75	0.648	-2.11549
0.649	-3.50456	0.649	-2.5		0.649	-3.75	0.649	-2.11729
0.65	-3.5048	0.65	-2.5		0.65	-3.75	0.65	-2.11888
0.651	-3.50497	0.651	-2.5		0.651	-3.75	0.651	-2.12027
0.652	-3.50507	0.652	-2.5		0.652	-3.75	0.652	-2.12144
0.653	-3.5051	0.653	-2.5		0.653	-3.75	0.653	-2.12241
0.654	-3.50506	0.654	-2.5		0.654	-3.75	0.654	-2.12316
0.655	-3.50495	0.655	-2.5		0.655	-3.75	0.655	-2.1237
0.656	-3.50478	0.656	-2.5		0.656	-3.75	0.656	-2.12402
0.657	-3.50453	0.657	-2.5		0.657	-3.75	0.657	-2.12423
0.658	-3.50421	0.658	-2.5		0.658	-3.75	0.658	-2.12442
0.659	-3.50383	0.659	-2.5		0.659	-3.75	0.659	-2.12459
0.66	-3.50337	0.66	-2.5		0.66	-3.75	0.66	-2.12473
0.661	-3.50285	0.661	-2.5		0.661	-3.75	0.661	-2.12486
0.662	-3.50226	0.662	-2.5		0.662	-3.75	0.662	-2.12497
0.663	-3.50161	0.663	-2.5		0.663	-3.75	0.663	-2.12505
0.664	-3.50088	0.664	-2.5		0.664	-3.75	0.664	-2.12511
0.665	-3.50009	0.665	-2.5		0.665	-3.75	0.665	-2.12516
0.666	-3.49924	0.666	-2.5		0.666	-3.75	0.666	-2.12518
0.667	-3.49832	0.667	-2.5		0.667	-3.75	0.667	-2.12518
0.668	-3.49738	0.668	-2.5		0.668	-3.75	0.668	-2.12516
0.669	-3.49646	0.669	-2.5		0.669	-3.75	0.669	-2.12511
0.67	-3.49554	0.67	-2.5		0.67	-3.75	0.67	-2.12505
0.671	-3.49465	0.671	-2.5		0.671	-3.75	0.671	-2.12497
0.672	-3.49377	0.672	-2.5		0.672	-3.75	0.672	-2.12486
0.673	-3.49292	0.673	-2.5		0.673	-3.75	0.673	-2.12473
0.674	-3.49208	0.674	-2.5		0.674	-3.75	0.674	-2.12459
0.675	-3.49126	0.675	-2.5		0.675	-3.75	0.675	-2.12442
0.676	-3.49046	0.676	-2.5		0.676	-3.75	0.676	-2.12423
0.677	-3.48969	0.677	-2.5		0.677	-3.75	0.677	-2.12402
0.678	-3.48894	0.678	-2.5		0.678	-3.75	0.678	-2.12379
0.679	-3.48821	0.679	-2.5		0.679	-3.75	0.679	-2.12355
0.68	-3.4875	0.68	-2.5		0.68	-3.75	0.68	-2.12328
0.681	-3.48682	0.681	-2.5		0.681	-3.75	0.681	-2.12299
0.682	-3.48617	0.682	-2.5		0.682	-3.75	0.682	-2.12268
0.683	-3.48554	0.683	-2.5		0.683	-3.75	0.683	-2.12236
0.684	-3.48494	0.684	-2.5		0.684	-3.75	0.684	-2.12202
0.685	-3.48436	0.685	-2.5		0.685	-3.75	0.685	-2.12165
0.686	-3.48381	0.686	-2.5		0.686	-3.75	0.686	-2.12128
0.687	-3.4833	0.687	-2.5		0.687	-3.75	0.687	-2.12088
0.688	-3.4828	0.688	-2.5		0.688	-3.75	0.688	-2.12037
0.689	-3.48234	0.689	-2.5		0.689	-3.75	0.689	-2.11965
0.69	-3.48191	0.69	-2.5		0.69	-3.75	0.69	-2.11872
0.691	-3.48151	0.691	-2.5		0.691	-3.75	0.691	-2.11758
0.692	-3.48114	0.692	-2.5		0.692	-3.75	0.692	-2.11623
0.693	-3.4808	0.693	-2.5		0.693	-3.75	0.693	-2.11468
0.694	-3.48049	0.694	-2.5		0.694	-3.75	0.694	-2.11292
0.695	-3.48022	0.695	-2.5		0.695	-3.75	0.695	-2.11096
0.696	-3.47997	0.696	-2.5		0.696	-3.75	0.696	-2.1088
0.697	-3.47976	0.697	-2.5		0.697	-3.75	0.697	-2.10644
0.698	-3.47958	0.698	-2.5		0.698	-3.75	0.698	-2.10389
0.699	-3.47943	0.699	-2.5		0.699	-3.75	0.699	-2.10114
0.7	-3.47932	0.7	-2.5		0.7	-3.75	0.7	-2.09819
0.701	-3.47923	0.701	-2.5		0.701	-3.75	0.701	-2.09506
0.702	-3.47918	0.702	-2.5		0.702	-3.75	0.702	-2.09175
0.703	-3.47917	0.703	-2.5		0.703	-3.75	0.703	-2.08825
0.704	-3.47918	0.704	-2.5		0.704	-3.75	0.704	-2.08457
0.705	-3.47919	0.705	-2.5		0.705	-3.75	0.705	-2.08072
0.706	-3.47916	0.706	-2.5		0.706	-3.75	0.706	-2.0767
0.707	-3.47908	0.707	-2.5		0.707	-3.75	0.707	-2.07251
0.708	-3.47896	0.708	-2.5		0.708	-3.75	0.708	-2.06815
0.709	-3.47879	0.709	-2.5		0.709	-3.75	0.709	-2.06364
0.71	-3.47858	0.71	-2.5		0.71	-3.75	0.71	-2.05897
0.711	-3.47832	0.711	-2.5		0.711	-3.75	0.711	-2.05415
0.712	-3.47802	0.712	-2.5		0.712	-3.75	0.712	-2.04919
0.713	-3.47768	0.713	-2.5		0.713	-3.75	0.713	-2.04408
0.714	-3.4773	0.714	-2.5		0.714	-3.75	0.714	-2.03884
0.715	-3.47687	0.715	-2.5		0.715	-3.75	0.715	-2.03347
0.716	-3.4764	0.716	-2.5		0.716	-3.75	0.716	-2.02807
0.717	-3.47589	0.717	-2.5		0.717	-3.75	0.717	-2.02275
0.718	-3.47534	0.718	-2.5		0.718	-3.75	0.718	-2.0175
0.719	-3.47474	0.719	-2.5		0.719	-3.75	0.719	-2.01234
0.72	-3.47411	0.72	-2.5		0.72	-3.75	0.72	-2.00726
0.721	-3.47344	0.721	-2.5		0.721	-3.75	0.721	-2.00228
0.722	-3.47273	0.722	-2.5		0.722	-3.75	0.722	-1.9974
0.723	-3.47198	0.723	-2.5		0.723	-3.75	0.723	-1.99263
0.724	-3.47119	0.724	-2.5		0.724	-3.75	0.724	-1.98796
0.725	-3.47037	0.725	-2.5		0.725	-3.75	0.725	-1.9834
0.726	-3.46951	0.726	-2.5		0.726	-3.75	0.726	-1.97896
0.727	-3.46861	0.727	-2.5		0.727	-3.75	0.727	-1.97465
0.728	-3.46768	0.728	-2.5		0.728	-3.75	0.728	-1.97046
0.729	-3.46672	0.729	-2.5		0.729	-3.75	0.729	-1.9664
0.73	-3.46577	0.73	-2.5		0.73	-3.75	0.73	-1.96247
0.731	-3.46486	0.731	-2.5		0.731	-3.75	0.731	-1.95868
0.732	-3.464	0.732	-2.5		0.732	-3.75	0.732	-1.95503
0.733	-3.46318	0.733	-2.5		0.733	-3.75	0.733	-1.95153
0.734	-3.46242	0.734	-2.5		0.734	-3.75	0.734	-1.94818
0.735	-3.4617	0.735	-2.5		0.735	-3.75	0.735	-1.94497
0.736	-3.46103	0.736	-2.5		0.736	-3.75	0.736	-1.94193
0.737	-3.46042	0.737	-2.5		0.737	-3.75	0.737	-1.93904
0.738	-3.45985	0.738	-2.5		0.738	-3.75	0.738	-1.93631
0.739	-3.45934	0.739	-2.5		0.739	-3.75	0.739	-1.93374
0.74	-3.45888	0.74	-2.5		0.74	-3.75	0.74	-1.93134
0.741	-3.45847	0.741	-2.5		0.741	-3.75	0.741	-1.92911
0.742	-3.45811	0.742	-2.5		0.742	-3.75	0.742	-1.92705
0.743	-3.45781	0.743	-2.5		0.743	-3.75	0.743	-1.92516
0.744	-3.45756	0.744	-2.5		0.744	-3.75	0.744	-1.92345
0.745	-3.45737	0.745	-2.5		0.745	-3.75	0.745	-1.92191
0.746	-3.45723	0.746	-2.5		0.746	-3.75	0.746	-1.92055
0.747	-3.45714	0.747	-2.5		0.747	-3.75	0.747	-1.91937
0.748	-3.45711	0.748	-2.5		0.748	-3.75	0.748	-1.91836
0.749	-3.45713	0.749	-2.5		0.749	-3.75	0.749	-1.91754
0.75	-3.45721	0.75	-2.5		0.75	-3.75	0.75	-1.9169
0.751	-3.45734	0.751	-2.5		0.751	-3.75	0.751	-1.91645
0.752	-3.45749	0.752	-2.5		0.752	-3.75	0.752	-1.91617
0.753	-3.45761	0.753	-2.5		0.753	-3.75	0.753	-1.91608
0.754	-3.45771	0.754	-2.5		0.754	-3.75	0.754	-1.91617
0.755	-3.45779	0.755	-2.5		0.755	-3.75	0.755	-1.91645
0.756	-3.45784	0.756	-2.5		0.756	-3.75	0.756	-1.9169
0.757	-3.45787	0.757	-2.5		0.757	-3.75	0.757	-1.91754
0.758	-3.45788	0.758	-2.5		0.758	-3.75	0.758	-1.91836
0.759	-3.45786	0.759	-2.5		0.759	-3.75	0.759	-1.91937
0.76	-3.45782	0.76	-2.5		0.76	-3.75	0.76	-1.92055
0.761	-3.45776	0.761	-2.5		0.761	-3.75	0.761	-1.92191
0.762	-3.45767	0.762	-2.5		0.762	-3.75	0.762	-1.92345
0.763	-3.45756	0.763	-2.5		0.763	-3.75	0.763	-1.92516
0.764	-3.45742	0.764	-2.5		0.764	-3.75	0.764	-1.92705
0.765	-3.45727	0.765	-2.5		0.765	-3.75	0.765	-1.92911
0.766	-3.45709	0.766	-2.5		0.766	-3.75	0.766	-1.93134
0.767	-3.45688	0.767	-2.5		0.767	-3.75	0.767	-1.93374
0.768	-3.45666	0.768	-2.5		0.768	-3.75	0.768	-1.93631
0.769	-3.45641	0.769	-2.5		0.769	-3.75	0.769	-1.93904
0.77	-3.45614	0.77	-2.5		0.77	-3.75	0.77	-1.94193
0.771	-3.45585	0.771	-2.5		0.771	-3.75	0.771	-1.94497
0.772	-3.45553	0.772	-2.5		0.772	-3.75	0.772	-1.94818
0.773	-3.4552	0.773	-2.5		0.773	-3.75	0.773	-1.95153
0.774	-3.45484	0.774	-2.5		0.774	-3.75	0.774	-1.95503
0.775	-3.45446	0.775	-2.5		0.775	-3.75	0.775	-1.95858
0.776	-3.45407	0.776	-2.5		0.776	-3.75	0.776	-1.96208
0.777	-3.45365	0.777	-2.5		0.777	-3.75	0.777	-1.96552
0.778	-3.45321	0.778	-2.5		0.778	-3.75	0.778	-1.96891
0.779	-3.45276	0.779	-2.5		0.779	-3.75	0.779	-1.97223
0.78	-3.45228	0.78	-2.5		0.78	-3.75	0.78	-1.97549
0.781	-3.45179	0.781	-2.5		0.781	-3.75	0.781	-1.97868
0.782	-3.45128	0.782	-2.5		0.782	-3.75	0.782	-1.98179
0.783	-3.45075	0.783	-2.5		0.783	-3.75	0.783	-1.98483
0.784	-3.45021	0.784	-2.5		0.784	-3.75	0.784	-1.9878
0.785	-3.44965	0.785	-2.5		0.785	-3.75	0.785	-1.99068
0.786	-3.44907	0.786	-2.5		0.786	-3.75	0.786	-1.99348
0.787	-3.44848	0.787	-2.5		0.787	-3.75	0.787	-1.99619
0.788	-3.44788	0.788	-2.5		0.788	-3.75	0.788	-1.99882
0.789	-3.44726	0.789	-2.5		0.789	-3.75	0.789	-2.00135
0.79	-3.44663	0.79	-2.5		0.79	-3.75	0.79	-2.00379
0.791	-3.44598	0.791	-2.5		0.791	-3.75	0.791	-2.00613
0.792	-3.44533	0.792	-2.5		0.792	-3.75	0.792	-2.00838
0.793	-3.44466	0.793	-2.5		0.793	-3.75	0.793	-2.01052
0.794	-3.44398	0.794	-2.5		0.794	-3.75	0.794	-2.01256
0.795	-3.44329	0.795	-2.5		0.795	-3.75	0.795	-2.0145
0.796	-3.44263	0.796	-2.5		0.796	-3.75	0.796	-2.01633
0.797	-3.44204	0.797	-2.5		0.797	-3.75	0.797	-2.01805
0.798	-3.44152	0.798	-2.5		0.798	-3.75	0.798	-2.01966
0.799	-3.44107	0.799	-2.5		0.799	-3.75	0.799	-2.02115
0.8	-3.44065	0.8	-2.5		0.8	-3.75	0.8	-2.02254
0.801	-3.44022	0.801	-2.5		0.801	-3.75	0.801	-2.02381
0.802	-3.43979	0.802	-2.5		0.802	-3.75	0.802	-2.02497
0.803	-3.43935	0.803	-2.5		0.803	-3.75	0.803	-2.026
0.804	-3.43891	0.804	-2.5		0.804	-3.75	0.804	-2.02692
0.805	-3.43846	0.805	-2.5		0.805	-3.75	0.805	-2.02772
0.806	-3.438	0.806	-2.5		0.806	-3.75	0.806	-2.02841
0.807	-3.43754	0.807	-2.5		0.807	-3.75	0.807	-2.02897
0.808	-3.43708	0.808	-2.5		0.808	-3.75	0.808	-2.02941
0.809	-3.43661	0.809	-2.5		0.809	-3.75	0.809	-2.02973
0.81	-3.43615	0.81	-2.5		0.81	-3.75	0.81	-2.02992
0.811	-3.43567	0.811	-2.5		0.811	-3.75	0.811	-2.03
0.812	-3.4352	0.812	-2.5		0.812	-3.75	0.812	-2.02995
0.813	-3.43473	0.813	-2.5		0.813	-3.75	0.813	-2.02978
0.814	-3.43425	0.814	-2.5		0.814	-3.75	0.814	-2.02949
0.815	-3.43378	0.815	-2.5		0.815	-3.75	0.815	-2.02908
0.816	-3.4333	0.816	-2.5		0.816	-3.75	0.816	-2.02855
0.817	-3.43283	0.817	-2.5		0.817	-3.75	0.817	-2.0279
0.818	-3.43235	0.818	-2.5		0.818	-3.75	0.818	-2.02712
0.819	-3.43188	0.819	-2.5		0.819	-3.75	0.819	-2.02623
0.82	-3.43141	0.82	-2.5		0.82	-3.75	0.82	-2.02532
0.821	-3.43094	0.821	-2.5		0.821	-3.75	0.821	-2.02448
0.822	-3.43047	0.822	-2.5		0.822	-3.75	0.822	-2.02372
0.823	-3.43001	0.823	-2.5		0.823	-3.75	0.823	-2.02304
0.824	-3.42955	0.824	-2.5		0.824	-3.75	0.824	-2.02244
0.825	-3.42909	0.825	-2.5		0.825	-3.75	0.825	-2.02191
0.826	-3.42864	0.826	-2.5		0.826	-3.75	0.826	-2.02147
0.827	-3.4282	0.827	-2.5		0.827	-3.75	0.827	-2.02111
0.828	-3.42776	0.828	-2.5		0.828	-3.75	0.828	-2.02082
0.829	-3.42732	0.829	-2.5		0.829	-3.75	0.829	-2.02062
0.83	-3.42689	0.83	-2.5		0.83	-3.75	0.83	-2.0205
0.831	-3.42643	0.831	-2.5		0.831	-3.75	0.831	-2.02046
0.832	-3.4259	0.832	-2.5		0.832	-3.75	0.832	-2.0205
0.833	-3.4253	0.833	-2.5		0.833	-3.75	0.833	-2.02062
0.834	-3.42463	0.834	-2.5		0.834	-3.75	0.834	-2.02082
0.835	-3.4239	0.835	-2.5		0.835	-3.75	0.835	-2.02111
0.836	-3.42309	0.836	-2.5		0.836	-3.75	0.836	-2.02147
0.837	-3.42222	0.837	-2.5		0.837	-3.75	0.837	-2.02191
0.838	-3.42128	0.838	-2.5		0.838	-3.75	0.838	-2.02244
0.839	-3.42028	0.839	-2.5		0.839	-3.75	0.839	-2.02304
0.84	-3.41921	0.84	-2.5		0.84	-3.75	0.84	-2.02372
0.841	-3.41808	0.841	-2.5		0.841	-3.75	0.841	-2.02448
0.842	-3.41689	0.842	-2.5		0.842	-3.75	0.842	-2.02532
0.843	-3.41564	0.843	-2.5		0.843	-3.75	0.843	-2.02623
0.844	-3.41432	0.844	-2.5		0.844	-3.75	0.844	-2.02722
0.845	-3.41295	0.845	-2.5		0.845	-3.75	0.845	-2.02828
0.846	-3.41152	0.846	-2.5		0.846	-3.75	0.846	-2.02942
0.847	-3.41004	0.847	-2.5		0.847	-3.75	0.847	-2.03063
0.848	-3.4085	0.848	-2.5		0.848	-3.75	0.848	-2.03191
0.849	-3.40691	0.849	-2.5		0.849	-3.75	0.849	-2.03326
0.85	-3.40531	0.85	-2.5		0.85	-3.75	0.85	-2.03468
0.851	-3.40374	0.851	-2.5		0.851	-3.75	0.851	-2.03616
0.852	-3.40219	0.852	-2.5		0.852	-3.75	0.852	-2.03772
0.853	-3.40068	0.853	-2.5		0.853	-3.75	0.853	-2.03933
0.854	-3.39919	0.854	-2.5		0.854	-3.75	0.854	-2.04101
0.855	-3.39775	0.855	-2.5		0.855	-3.75	0.855	-2.04275
0.856	-3.39633	0.856	-2.5		0.856	-3.75	0.856	-2.04455
0.857	-3.39496	0.857	-2.5		0.857	-3.75	0.857	-2.04641
0.858	-3.39362	0.858	-2.5		0.858	-3.75	0.858	-2.04832
0.859	-3.39232	0.859	-2.5		0.859	-3.75	0.859	-2.05029
0.86	-3.39106	0.86	-2.5		0.86	-3.75	0.86	-2.05231
0.861	-3.38984	0.861	-2.5		0.861	-3.75	0.861	-2.05437
0.862	-3.38866	0.862	-2.5		0.862	-3.75	0.862	-2.05649
0.863	-3.38753	0.863	-2.5		0.863	-3.75	0.863	-2.05865
0.864	-3.38645	0.864	-2.5		0.864	-3.75	0.864	-2.06086
0.865	-3.38537	0.865	-2.5		0.865	-3.75	0.865	-2.06311
0.866	-3.38426	0.866	-2.5		0.866	-3.75	0.866	-2.0654
0.867	-3.38313	0.867	-2.5		0.867	-3.75	0.867	-2.06772
0.868	-3.38196	0.868	-2.5		0.868	-3.75	0.868	-2.07008
0.869	-3.38077	0.869	-2.5		0.869	-3.75	0.869	-2.07247
0.87	-3.37955	0.87	-2.5		0.87	-3.75	0.87	-2.07489
0.871	-3.37831	0.871	-2.5		0.871	-3.75	0.871	-2.07735
0.872	-3.37705	0.872	-2.5		0.872	-3.75	0.872	-2.07982
0.873	-3.37576	0.873	-2.5		0.873	-3.75	0.873	-2.08232
0.874	-3.37445	0.874	-2.5		0.874	-3.75	0.874	-2.08484
0.875	-3.37313	0.875	-2.5		0.875	-3.75	0.875	-2.08738
0.876	-3.37178	0.876	-2.5		0.876	-3.75	0.876	-2.08993
0.877	-3.37042	0.877	-2.5		0.877	-3.75	0.877	-2.0925
0.878	-3.36905	0.878	-2.5		0.878	-3.75	0.878	-2.09508
0.879	-3.36766	0.879	-2.5		0.879	-3.75	0.879	-2.09766
0.88	-3.36625	0.88	-2.5		0.88	-3.75	0.88	-2.10026
0.881	-3.36484	0.881	-2.5		0.881	-3.75	0.881	-2.10285
0.882	-3.36341	0.882	-2.5		0.882	-3.75	0.882	-2.10545
0.883	-3.36198	0.883	-2.5		0.883	-3.75	0.883	-2.10804
0.884	-3.36054	0.884	-2.5		0.884	-3.75	0.884	-2.11063
0.885	-3.35909	0.885	-2.5		0.885	-3.75	0.885	-2.11321
0.886	-3.35764	0.886	-2.5		0.886	-3.75	0.886	-2.11579
0.887	-3.35619	0.887	-2.5		0.887	-3.75	0.887	-2.11835
0.888	-3.35474	0.888	-2.5		0.888	-3.75	0.888	-2.12089
0.889	-3.35328	0.889	-2.5		0.889	-3.75	0.889	-2.12352
0.89	-3.35183	0.89	-2.5		0.89	-3.75	0.89	-2.12632
0.891	-3.35038	0.891	-2.5		0.891	-3.75	0.891	-2.12929
0.892	-3.34889	0.892	-2.5		0.892	-3.75	0.892	-2.13243
0.893	-3.34734	0.893	-2.5		0.893	-3.75	0.893	-2.13574
0.894	-3.34571	0.894	-2.5		0.894	-3.75	0.894	-2.13921
0.895	-3.34402	0.895	-2.5		0.895	-3.75	0.895	-2.14283
0.896	-3.34225	0.896	-2.5		0.896	-3.75	0.896	-2.14661
0.897	-3.34043	0.897	-2.5		0.897	-3.75	0.897	-2.15055
0.898	-3.33854	0.898	-2.5		0.898	-3.75	0.898	-2.15463
0.899	-3.33658	0.899	-2.5		0.899	-3.75	0.899	-2.15885
0.9	-3.33457	0.9	-2.5		0.9	-3.75	0.9	-2.16322
0.901	-3.3325	0.901	-2.5		0.901	-3.75	0.901	-2.16772
0.902	-3.33038	0.902	-2.5		0.902	-3.75	0.902	-2.17235
0.903	-3.3282	0.903	-2.5		0.903	-3.75	0.903	-2.17711
0.904	-3.32597	0.904	-2.5		0.904	-3.75	0.904	-2.18199
0.905	-3.32369	0.905	-2.5		0.905	-3.75	0.905	-2.18698
0.906	-3.3214	0.906	-2.5		0.906	-3.75	0.906	-2.19209
0.907	-3.31915	0.907	-2.5		0.907	-3.75	0.907	-2.19731
0.908	-3.31693	0.908	-2.5		0.908	-3.75	0.908	-2.20263
0.909	-3.31475	0.909	-2.5		0.909	-3.75	0.909	-2.20804
0.91	-3.3126	0.91	-2.5		0.91	-3.75	0.91	-2.21355
0.911	-3.3105	0.911	-2.5		0.911	-3.75	0.911	-2.21914
0.912	-3.30844	0.912	-2.5		0.912	-3.75	0.912	-2.22481
0.913	-3.30642	0.913	-2.5		0.913	-3.75	0.913	-2.23056
0.914	-3.30446	0.914	-2.5		0.914	-3.75	0.914	-2.23638
0.915	-3.30254	0.915	-2.5		0.915	-3.75	0.915	-2.24226
0.916	-3.30067	0.916	-2.5		0.916	-3.75	0.916	-2.2482
0.917	-3.29885	0.917	-2.5		0.917	-3.75	0.917	-2.25419
0.918	-3.29709	0.918	-2.5		0.918	-3.75	0.918	-2.26023
0.919	-3.29535	0.919	-2.5		0.919	-3.75	0.919	-2.26631
0.92	-3.29359	0.92	-2.5		0.92	-3.75	0.92	-2.27242
0.921	-3.29181	0.921	-2.5		0.921	-3.75	0.921	-2.27856
0.922	-3.29001	0.922	-2.5		0.922	-3.75	0.922	-2.28473
0.923	-3.2882	0.923	-2.5		0.923	-3.75	0.923	-2.29091
0.924	-3.28638	0.924	-2.5		0.924	-3.75	0.924	-2.2971
0.925	-3.28455	0.925	-2.5		0.925	-3.75	0.925	-2.3033
0.926	-3.28271	0.926	-2.5		0.926	-3.75	0.926	-2.3094
0.927	-3.28086	0.927	-2.5		0.927	-3.75	0.927	-2.3153
0.928	-3.27901	0.928	-2.5		0.928	-3.75	0.928	-2.32099
0.929	-3.27715	0.929	-2.5		0.929	-3.75	0.929	-2.32646
0.93	-3.27529	0.93	-2.5		0.93	-3.75	0.93	-2.33172
0.931	-3.27343	0.931	-2.5		0.931	-3.75	0.931	-2.33676
0.932	-3.27158	0.932	-2.5		0.932	-3.75	0.932	-2.34157
0.933	-3.26973	0.933	-2.5		0.933	-3.75	0.933	-2.34615
0.934	-3.26788	0.934	-2.5		0.934	-3.75	0.934	-2.35048
0.935	-3.26604	0.935	-2.5		0.935	-3.75	0.935	-2.35458
0.936	-3.26421	0.936	-2.5		0.936	-3.75	0.936	-2.35844
0.937	-3.26239	0.937	-2.5		0.937	-3.75	0.937	-2.36204
0.938	-3.26059	0.938	-2.5		0.938	-3.75	0.938	-2.36539
0.939	-3.2588	0.939	-2.5		0.939	-3.75	0.939	-2.36849
0.94	-3.25703	0.94	-2.5		0.94	-3.75	0.94	-2.37132
0.941	-3.25527	0.941	-2.5		0.941	-3.75	0.941	-2.3739
0.942	-3.25349	0.942	-2.5		0.942	-3.75	0.942	-2.37621
0.943	-3.25166	0.943	-2.5		0.943	-3.75	0.943	-2.37825
0.944	-3.24978	0.944	-2.5		0.944	-3.75	0.944	-2.38003
0.945	-3.24784	0.945	-2.5		0.945	-3.75	0.945	-2.38153
0.946	-3.24586	0.946	-2.5		0.946	-3.75	0.946	-2.38276
0.947	-3.24382	0.947	-2.5		0.947	-3.75	0.947	-2.38372
0.948	-3.24174	0.948	-2.5		0.948	-3.75	0.948	-2.38441
0.949	-3.23962	0.949	-2.5		0.949	-3.75	0.949	-2.38482
0.95	-3.23745	0.95	-2.5		0.95	-3.75	0.95	-2.38496
0.951	-3.23524	0.951	-2.5		0.951	-3.75	0.951	-2.38482
0.952	-3.233	0.952	-2.5		0.952	-3.75	0.952	-2.38441
0.953	-3.23075	0.953	-2.5		0.953	-3.75	0.953	-2.38372
0.954	-3.22856	0.954	-2.5		0.954	-3.75	0.954	-2.38276
0.955	-3.2264	0.955	-2.5		0.955	-3.75	0.955	-2.38153
0.956	-3.2243	0.956	-2.5		0.956	-3.75	0.956	-2.38003
0.957	-3.22225	0.957	-2.5		0.957	-3.75	0.957	-2.37825
0.958	-3.22024	0.958	-2.5		0.958	-3.75	0.958	-2.37621
0.959	-3.2183	0.959	-2.5		0.959	-3.75	0.959	-2.3739
0.96	-3.2164	0.96	-2.5		0.96	-3.75	0.96	-2.37132
0.961	-3.21457	0.961	-2.5		0.961	-3.75	0.961	-2.36849
0.962	-3.2128	0.962	-2.5		0.962	-3.75	0.962	-2.36539
0.963	-3.21108	0.963	-2.5		0.963	-3.75	0.963	-2.36204
0.964	-3.20943	0.964	-2.5		0.964	-3.75	0.964	-2.35844
0.965	-3.20785	0.965	-2.5		0.965	-3.75	0.965	-2.35458
0.966	-3.20633	0.966	-2.5		0.966	-3.75	0.966	-2.35048
0.967	-3.20488	0.967	-2.5		0.967	-3.75	0.967	-2.34615
0.968	-3.2035	0.968	-2.5		0.968	-3.75	0.968	-2.34157
0.969	-3.20214	0.969	-2.5		0.969	-3.75	0.969	-2.33676
0.97	-3.20079	0.97	-2.5		0.97	-3.75	0.97	-2.33172
0.971	-3.19943	0.971	-2.5		0.971	-3.75	0.971	-2.32646
0.972	-3.19807	0.972	-2.5		0.972	-3.75	0.972	-2.32099
0.973	-3.1967	0.973	-2.5		0.973	-3.75	0.973	-2.3153
0.974	-3.19534	0.974	-2.5		0.974	-3.75	0.974	-2.3094
0.975	-3.19397	0.975	-2.5		0.975	-3.75	0.975	-2.3033
0.976	-3.19261	0.976	-2.5		0.976	-3.75	0.976	-2.2971
0.977	-3.19125	0.977	-2.5		0.977	-3.75	0.977	-2.29091
0.978	-3.1899	0.978	-2.5		0.978	-3.75	0.978	-2.28473
0.979	-3.18856	0.979	-2.5		0.979	-3.75	0.979	-2.27856
0.98	-3.18722	0.98	-2.5		0.98	-3.75	0.98	-2.27242
0.981	-3.18589	0.981	-2.5		0.981	-3.75	0.981	-2.26631
0.982	-3.18457	0.982	-2.5		0.982	-3.75	0.982	-2.26023
0.983	-3.18327	0.983	-2.5		0.983	-3.75	0.983	-2.25419
0.984	-3.18197	0.984	-2.5		0.984	-3.75	0.984	-2.2482
0.985	-3.18069	0.985	-2.5		0.985	-3.75	0.985	-2.24226
0.986	-3.17943	0.986	-2.5		0.986	-3.75	0.986	-2.23638
0.987	-3.17818	0.987	-2.5		0.987	-3.75	0.987	-2.23056
0.988	-3.17695	0.988	-2.5		0.988	-3.75	0.988	-2.22481
0.989	-3.17574	0.989	-2.5		0.989	-3.75	0.989	-2.21914
0.99	-3.17455	0.99	-2.5		0.99	-3.75	0.99	-2.21355
0.991	-3.17334	0.991	-2.5		0.991	-3.75	0.991	-2.20804
0.992	-3.17208	0.992	-2.5		0.992	-3.75	0.992	-2.20253
0.993	-3.17077	0.993	-2.5		0.993	-3.75	0.993	-2.19692
0.994	-3.1694	0.994	-2.5		0.994	-3.75	0.994	-2.19122
0.995	-3.16798	0.995	-2.5		0.995	-3.75	0.995	-2.18544
0.996	-3.16652	0.996	-2.5		0.996	-3.75	0.996	-2.17957
0.997	-3.165	0.997	-2.5		0.997	-3.75	0.997	-2.17363
0.998	-3.16344	0.998	-2.5		0.998	-3.75	0.998	-2.16762
0.999	-3.16183	0.999	-2.5		0.999	-3.75	0.999	-2.16155
1	-3.16018	1	-2.5		1	-3.75	1	-2.15543
1.001	-3.15853	1.001	-2.5		1.001	-3.75	1.001	-2.14925
1.002	-3.15691	1.002	-2.5		1.002	-3.75	1.002	-2.14302
1.003	-3.15534	1.003	-2.5		1.003	-3.75	1.003	-2.13676
1.004	-3.1538	1.004	-2.5		1.004	-3.75	1.004	-2.13047
1.005	-3.1523	1.005	-2.5		1.005	-3.75	1.005	-2.12415
1.006	-3.15085	1.006	-2.5		1.006	-3.75	1.006	-2.11781
1.007	-3.14945	1.007	-2.5		1.007	-3.75	1.007	-2.11145
1.008	-3.14808	1.008	-2.5		1.008	-3.75	1.008	-2.10509
1.009	-3.14677	1.009	-2.5		1.009	-3.75	1.009	-2.09873
1.01	-3.1455	1.01	-2.5		1.01	-3.75	1.01	-2.09237
1.011	-3.14429	1.011	-2.5		1.011	-3.75	1.011	-2.08602
1.012	-3.14312	1.012	-2.5		1.012	-3.75	1.012	-2.07969
1.013	-3.14201	1.013	-2.5		1.013	-3.75	1.013	-2.07338
1.014	-3.14095	1.014	-2.5		1.014	-3.75	1.014	-2.0671
1.015	-3.13995	1.015	-2.5		1.015	-3.75	1.015	-2.06086
1.016	-3.13896	1.016	-2.5		1.016	-3.75	1.016	-2.05466
1.017	-3.13795	1.017	-2.5		1.017	-3.75	1.017	-2.04851
1.018	-3.13692	1.018	-2.5		1.018	-3.75	1.018	-2.04241
1.019	-3.13587	1.019	-2.5		1.019	-3.75	1.019	-2.03637
1.02	-3.13481	1.02	-2.5		1.02	-3.75	1.02	-2.03039
1.021	-3.13373	1.021	-2.5		1.021	-3.75	1.021	-2.02449
1.022	-3.13263	1.022	-2.5		1.022	-3.75	1.022	-2.01866
1.023	-3.13151	1.023	-2.5		1.023	-3.75	1.023	-2.01292
1.024	-3.13039	1.024	-2.5		1.024	-3.75	1.024	-2.00726
1.025	-3.12924	1.025	-2.5		1.025	-3.75	1.025	-2.0017
1.026	-3.12809	1.026	-2.5		1.026	-3.75	1.026	-1.99624
1.027	-3.12693	1.027	-2.5		1.027	-3.75	1.027	-1.99089
1.028	-3.12576	1.028	-2.5		1.028	-3.75	1.028	-1.98564
1.029	-3.12458	1.029	-2.5		1.029	-3.75	1.029	-1.98051
1.03	-3.12339	1.03	-2.5		1.03	-3.75	1.03	-1.9755
1.031	-3.1222	1.031	-2.5		1.031	-3.75	1.031	-1.97061
1.032	-3.12104	1.032	-2.5		1.032	-3.75	1.032	-1.96586
1.033	-3.11996	1.033	-2.5		1.033	-3.75	1.033	-1.96124
1.034	-3.11895	1.034	-2.5		1.034	-3.75	1.034	-1.95675
1.035	-3.11802	1.035	-2.5		1.035	-3.75	1.035	-1.95241
1.036	-3.11716	1.036	-2.5		1.036	-3.75	1.036	-1.94822
1.037	-3.11638	1.037	-2.5		1.037	-3.75	1.037	-1.94418
1.038	-3.11568	1.038	-2.5		1.038	-3.75	1.038	-1.9403
1.039	-3.11502	1.039	-2.5		1.039	-3.75	1.039	-1.93658
1.04	-3.11436	1.04	-2.5		1.04	-3.75	1.04	-1.93301
1.041	-3.1137	1.041	-2.5		1.041	-3.75	1.041	-1.92962
1.042	-3.11305	1.042	-2.5		1.042	-3.75	1.042	-1.92639
1.043	-3.1124	1.043	-2.5		1.043	-3.75	1.043	-1.92334
1.044	-3.11176	1.044	-2.5		1.044	-3.75	1.044	-1.92047
1.045	-3.11112	1.045	-2.5		1.045	-3.75	1.045	-1.91777
1.046	-3.11049	1.046	-2.5		1.046	-3.75	1.046	-1.91525
1.047	-3.10987	1.047	-2.5		1.047	-3.75	1.047	-1.91292
1.048	-3.10925	1.048	-2.5		1.048	-3.75	1.048	-1.91078
1.049	-3.10865	1.049	-2.5		1.049	-3.75	1.049	-1.90882
1.05	-3.10805	1.05	-2.5		1.05	-3.75	1.05	-1.90705
1.051	-3.10745	1.051	-2.5		1.051	-3.75	1.051	-1.90548
1.052	-3.10687	1.052	-2.5		1.052	-3.75	1.052	-1.9041
1.053	-3.1063	1.053	-2.5		1.053	-3.75	1.053	-1.90291
1.054	-3.10574	1.054	-2.5		1.054	-3.75	1.054	-1.90192
1.055	-3.1052	1.055	-2.5		1.055	-3.75	1.055	-1.90113
1.056	-3.10466	1.056	-2.5		1.056	-3.75	1.056	-1.90053
1.057	-3.10414	1.057	-2.5		1.057	-3.75	1.057	-1.90013
1.058	-3.10362	1.058	-2.5		1.058	-3.75	1.058	-1.89993
1.059	-3.10313	1.059	-2.5		1.059	-3.75	1.059	-1.89993
1.06	-3.10264	1.06	-2.5		1.06	-3.75	1.06	-1.90013
1.061	-3.10218	1.061	-2.5		1.061	-3.75	1.061	-1.90053
1.062	-3.10172	1.062	-2.5		1.062	-3.75	1.062	-1.90113
1.063	-3.10128	1.063	-2.5		1.063	-3.75	1.063	-1.90192
1.064	-3.10082	1.064	-2.5		1.064	-3.75	1.064	-1.90291
1.065	-3.1003	1.065	-2.5		1.065	-3.75	1.065	-1.9041
1.066	-3.09976	1.066	-2.5		1.066	-3.75	1.066	-1.90548
1.067	-3.09923	1.067	-2.5		1.067	-3.75	1.067	-1.90705
1.068	-3.09872	1.068	-2.5		1.068	-3.75	1.068	-1.90882
1.069	-3.09823	1.069	-2.5		1.069	-3.75	1.069	-1.91078
1.07	-3.09776	1.07	-2.5		1.07	-3.75	1.07	-1.91292
1.071	-3.0973	1.071	-2.5		1.071	-3.75	1.071	-1.91525
1.072	-3.09687	1.072	-2.5		1.072	-3.75	1.072	-1.91777
1.073	-3.09646	1.073	-2.5		1.073	-3.75	1.073	-1.92047
1.074	-3.09607	1.074	-2.5		1.074	-3.75	1.074	-1.92334
1.075	-3.0957	1.075	-2.5		1.075	-3.75	1.075	-1.92639
1.076	-3.09535	1.076	-2.5		1.076	-3.75	1.076	-1.92962
1.077	-3.09502	1.077	-2.5		1.077	-3.75	1.077	-1.93301
1.078	-3.09471	1.078	-2.5		1.078	-3.75	1.078	-1.93658
1.079	-3.09443	1.079	-2.5		1.079	-3.75	1.079	-1.9403
1.08	-3.09416	1.08	-2.5		1.08	-3.75	1.08	-1.94418
1.081	-3.09393	1.081	-2.5		1.081	-3.75	1.081	-1.94822
1.082	-3.09371	1.082	-2.5		1.082	-3.75	1.082	-1.95241
1.083	-3.09352	1.083	-2.5		1.083	-3.75	1.083	-1.95675
1.084	-3.09335	1.084	-2.5		1.084	-3.75	1.084	-1.96124
1.085	-3.0932	1.085	-2.5		1.085	-3.75	1.085	-1.96586
1.086	-3.09308	1.086	-2.5		1.086	-3.75	1.086	-1.97061
1.087	-3.09298	1.087	-2.5		1.087	-3.75	1.087	-1.9755
1.088	-3.09291	1.088	-2.5		1.088	-3.75	1.088	-1.98051
1.089	-3.09286	1.089	-2.5		1.089	-3.75	1.089	-1.98564
1.09	-3.09279	1.09	-2.5		1.09	-3.75	1.09	-1.99089
1.091	-3.09267	1.091	-2.5		1.091	-3.75	1.091	-1.99624
1.092	-3.0925	1.092	-2.5		1.092	-3.75	1.092	-2.0017
1.093	-3.09232	1.093	-2.5		1.093	-3.75	1.093	-2.00726
1.094	-3.09215	1.094	-2.5		1.094	-3.75	1.094	-2.01292
1.095	-3.09202	1.095	-2.5		1.095	-3.75	1.095	-2.01866
1.096	-3.09191	1.096	-2.5		1.096	-3.75	1.096	-2.02449
1.097	-3.09182	1.097	-2.5		1.097	-3.75	1.097	-2.03039
1.098	-3.09176	1.098	-2.5		1.098	-3.75	1.098	-2.03637
1.099	-3.09172	1.099	-2.5		1.099	-3.75	1.099	-2.04241
1.1	-3.09171	1.1	-2.5		1.1	-3.75	1.1	-2.04851
1.101	-3.09173	1.101	-2.5		1.101	-3.75	1.101	-2.05466
1.102	-3.09177	1.102	-2.5		1.102	-3.75	1.102	-2.06086
1.103	-3.09183	1.103	-2.5		1.103	-3.75	1.103	-2.0671
1.104	-3.09192	1.104	-2.5		1.104	-3.75	1.104	-2.07338
1.105	-3.09203	1.105	-2.5		1.105	-3.75	1.105	-2.07969
1.106	-3.09217	1.106	-2.5		1.106	-3.75	1.106	-2.08602
1.107	-3.09234	1.107	-2.5		1.107	-3.75	1.107	-2.09237
1.108	-3.09253	1.108	-2.5		1.108	-3.75	1.108	-2.09873
1.109	-3.09274	1.109	-2.5		1.109	-3.75	1.109	-2.10509
1.11	-3.09297	1.11	-2.5		1.11	-3.75	1.11	-2.11145
1.111	-3.09324	1.111	-2.5		1.111	-3.75	1.111	-2.11781
1.112	-3.09352	1.112	-2.5		1.112	-3.75	1.112	-2.12415
1.113	-3.09383	1.113	-2.5		1.113	-3.75	1.113	-2.13047
1.114	-3.09416	1.114	-2.5		1.114	-3.75	1.114	-2.13676
1.115	-3.09451	1.115	-2.5		1.115	-3.75	1.115	-2.14302
1.116	-3.09485	1.116	-2.5		1.116	-3.75	1.116	-2.14925
1.117	-3.09513	1.117	-2.5		1.117	-3.75	1.117	-2.15543
1.118	-3.09536	1.118	-2.5		1.118	-3.75	1.118	-2.16155
1.119	-3.09553	1.119	-2.5		1.119	-3.75	1.119	-2.16762
1.12	-3.09569	1.12	-2.5		1.12	-3.75	1.12	-2.17363
1.121	-3.09586	1.121	-2.5		1.121	-3.75	1.121	-2.17957
1.122	-3.09606	1.122	-2.5		1.122	-3.75	1.122	-2.18544
1.123	-3.09628	1.123	-2.5		1.123	-3.75	1.123	-2.19122
1.124	-3.09651	1.124	-2.5		1.124	-3.75	1.124	-2.19692
1.125	-3.09677	1.125	-2.5		1.125	-3.75	1.125	-2.20253
1.126	-3.09705	1.126	-2.5		1.126	-3.75	1.126	-2.20804
1.127	-3.09735	1.127	-2.5		1.127	-3.75	1.127	-2.21355
1.128	-3.09767	1.128	-2.5		1.128	-3.75	1.128	-2.21914
1.129	-3.09801	1.129	-2.5		1.129	-3.75	1.129	-2.22481
1.13	-3.09836	1.13	-2.5		1.13	-3.75	1.13	-2.23056
1.131	-3.09874	1.131	-2.5		1.131	-3.75	1.131	-2.23638
1.132	-3.09913	1.132	-2.5		1.132	-3.75	1.132	-2.24226
1.133	-3.09954	1.133	-2.5		1.133	-3.75	1.133	-2.2482
1.134	-3.09997	1.134	-2.5		1.134	-3.75	1.134	-2.25419
1.135	-3.10042	1.135	-2.5		1.135	-3.75	1.135	-2.26023
1.136	-3.10088	1.136	-2.5		1.136	-3.75	1.136	-2.26631
1.137	-3.10136	1.137	-2.5		1.137	-3.75	1.137	-2.27242
1.138	-3.10186	1.138	-2.5		1.138	-3.75	1.138	-2.27856
1.139	-3.10237	1.139	-2.5		1.139	-3.75	1.139	-2.28473
1.14	-3.10285	1.14	-2.5		1.14	-3.75	1.14	-2.29091
1.141	-3.10327	1.141	-2.5		1.141	-3.75	1.141	-2.2971
1.142	-3.10363	1.142	-2.5		1.142	-3.75	1.142	-2.3033
1.143	-3.10397	1.143	-2.5		1.143	-3.75	1.143	-2.30949
1.144	-3.10432	1.144	-2.5		1.144	-3.75	1.144	-2.31568
1.145	-3.10468	1.145	-2.5		1.145	-3.75	1.145	-2.32186
1.146	-3.10505	1.146	-2.5		1.146	-3.75	1.146	-2.32801
1.147	-3.10544	1.147	-2.5		1.147	-3.75	1.147	-2.33414
1.148	-3.10583	1.148	-2.5		1.148	-3.75	1.148	-2.34024
1.149	-3.10624	1.149	-2.5		1.149	-3.75	1.149	-2.3463
1.15	-3.10666	1.15	-2.5		1.15	-3.75	1.15	-2.35231
1.151	-3.10709	1.151	-2.5		1.151	-3.75	1.151	-2.35828
1.152	-3.10753	1.152	-2.5		1.152	-3.75	1.152	-2.36419
1.153	-3.10798	1.153	-2.5		1.153	-3.75	1.153	-2.37004
1.154	-3.10844	1.154	-2.5		1.154	-3.75	1.154	-2.37582
1.155	-3.10891	1.155	-2.5		1.155	-3.75	1.155	-2.38154
1.156	-3.10938	1.156	-2.5		1.156	-3.75	1.156	-2.38717
1.157	-3.10987	1.157	-2.5		1.157	-3.75	1.157	-2.39272
1.158	-3.11036	1.158	-2.5		1.158	-3.75	1.158	-2.39818
1.159	-3.11086	1.159	-2.5		1.159	-3.75	1.159	-2.40355
1.16	-3.11136	1.16	-2.5		1.16	-3.75	1.16	-2.40881
1.161	-3.11187	1.161	-2.5		1.161	-3.75	1.161	-2.41398
1.162	-3.11239	1.162	-2.5		1.162	-3.75	1.162	-2.41903
1.163	-3.11291	1.163	-2.5		1.163	-3.75	1.163	-2.42397
1.164	-3.11344	1.164	-2.5		1.164	-3.75	1.164	-2.42879
1.165	-3.11397	1.165	-2.5		1.165	-3.75	1.165	-2.43348
1.166	-3.11446	1.166	-2.5		1.166	-3.75	1.166	-2.43805
1.167	-3.11488	1.167	-2.5		1.167	-3.75	1.167	-2.44248
1.168	-3.11523	1.168	-2.5		1.168	-3.75	1.168	-2.44678
1.169	-3.1155	1.169	-2.5		1.169	-3.75	1.169	-2.45093
1.17	-3.11573	1.17	-2.5		1.17	-3.75	1.17	-2.45494
1.171	-3.11597	1.171	-2.5		1.171	-3.75	1.171	-2.4588
1.172	-3.1162	1.172	-2.5		1.172	-3.75	1.172	-2.4625
1.173	-3.11644	1.173	-2.5		1.173	-3.75	1.173	-2.46605
1.174	-3.11668	1.174	-2.5		1.174	-3.75	1.174	-2.46944
1.175	-3.11692	1.175	-2.5		1.175	-3.75	1.175	-2.47266
1.176	-3.11716	1.176	-2.5		1.176	-3.75	1.176	-2.47572
1.177	-3.1174	1.177	-2.5		1.177	-3.75	1.177	-2.4786
1.178	-3.11764	1.178	-2.5		1.178	-3.75	1.178	-2.48132
1.179	-3.11788	1.179	-2.5		1.179	-3.75	1.179	-2.48385
1.18	-3.11812	1.18	-2.5		1.18	-3.75	1.18	-2.48621
1.181	-3.11836	1.181	-2.5		1.181	-3.75	1.181	-2.48839
1.182	-3.1186	1.182	-2.5		1.182	-3.75	1.182	-2.49039
1.183	-3.11884	1.183	-2.5		1.183	-3.75	1.183	-2.49221
1.184	-3.11907	1.184	-2.5		1.184	-3.75	1.184	-2.49383
1.185	-3.11931	1.185	-2.5		1.185	-3.75	1.185	-2.49527
1.186	-3.11954	1.186	-2.5		1.186	-3.75	1.186	-2.49652
1.187	-3.11977	1.187	-2.5		1.187	-3.75	1.187	-2.49758
1.188	-3.12	1.188	-2.5		1.188	-3.75	1.188	-2.49845
1.189	-3.12019	1.189	-2.5		1.189	-3.75	1.189	-2.49913
1.19	-3.12029	1.19	-2.5		1.19	-3.75	1.19	-2.49961
1.191	-3.12032	1.191	-2.5		1.191	-3.75	1.191	-2.4999
1.192	-3.12031	1.192	-2.5		1.192	-3.75	1.192	-2.5
1.193	-3.12029	1.193	-2.5		1.193	-3.75	1.193	-2.5
1.194	-3.12027	1.194	-2.5		1.194	-3.75	1.194	-2.5
1.195	-3.12025	1.195	-2.5		1.195	-3.75	1.195	-2.5
1.196	-3.12022	1.196	-2.5		1.196	-3.75	1.196	-2.5
1.197	-3.1202	1.197	-2.5		1.197	-3.75	1.197	-2.5
1.198	-3.12016	1.198	-2.5		1.198	-3.75	1.198	-2.5
1.199	-3.12013	1.199	-2.5		1.199	-3.75	1.199	-2.5
1.2	-3.1201	1.2	-2.5		1.2	-3.75	1.2	-2.5
1.201	-3.12006	1.201	-2.5		1.201	-3.75	1.201	-2.5
1.202	-3.12002	1.202	-2.5		1.202	-3.75	1.202	-2.5
1.203	-3.11997	1.203	-2.5		1.203	-3.75	1.203	-2.5
1.204	-3.11993	1.204	-2.5		1.204	-3.75	1.204	-2.5
1.205	-3.11988	1.205	-2.5		1.205	-3.75	1.205	-2.5
1.206	-3.11983	1.206	-2.5		1.206	-3.75	1.206	-2.5
1.207	-3.11978	1.207	-2.5		1.207	-3.75	1.207	-2.5
1.208	-3.11972	1.208	-2.5		1.208	-3.75	1.208	-2.5
1.209	-3.11966	1.209	-2.5		1.209	-3.75	1.209	-2.5
1.21	-3.1196	1.21	-2.5		1.21	-3.75	1.21	-2.5
1.211	-3.11954	1.211	-2.5		1.211	-3.75	1.211	-2.5
1.212	-3.11944	1.212	-2.5		1.212	-3.75	1.212	-2.5
1.213	-3.11926	1.213	-2.5		1.213	-3.75	1.213	-2.5
1.214	-3.119	1.214	-2.5		1.214	-3.75	1.214	-2.5
1.215	-3.11866	1.215	-2.5		1.215	-3.75	1.215	-2.4999
1.216	-3.11824	1.216	-2.5		1.216	-3.75	1.216	-2.49961
1.217	-3.11778	1.217	-2.5		1.217	-3.75	1.217	-2.49913
1.218	-3.11733	1.218	-2.5		1.218	-3.75	1.218	-2.49845
1.219	-3.11687	1.219	-2.5		1.219	-3.75	1.219	-2.49758
1.22	-3.11641	1.22	-2.5		1.22	-3.75	1.22	-2.49652
1.221	-3.11596	1.221	-2.5		1.221	-3.75	1.221	-2.49527
1.222	-3.1155	1.222	-2.5		1.222	-3.75	1.222	-2.49383
1.223	-3.11505	1.223	-2.5		1.223	-3.75	1.223	-2.49221
1.224	-3.1146	1.224	-2.5		1.224	-3.75	1.224	-2.49039
1.225	-3.11415	1.225	-2.5		1.225	-3.75	1.225	-2.48839
1.226	-3.11371	1.226	-2.5		1.226	-3.75	1.226	-2.48621
1.227	-3.11327	1.227	-2.5		1.227	-3.75	1.227	-2.48385
1.228	-3.11283	1.228	-2.5		1.228	-3.75	1.228	-2.48132
1.229	-3.1124	1.229	-2.5		1.229	-3.75	1.229	-2.4786
1.23	-3.11198	1.23	-2.5		1.23	-3.75	1.23	-2.47572
1.231	-3.11152	1.231	-2.5		1.231	-3.75	1.231	-2.47266
1.232	-3.11098	1.232	-2.5		1.232	-3.75	1.232	-2.46944
1.233	-3.11038	1.233	-2.5		1.233	-3.75	1.233	-2.46605
1.234	-3.10971	1.234	-2.5		1.234	-3.75	1.234	-2.4625
1.235	-3.10897	1.235	-2.5		1.235	-3.75	1.235	-2.4588
1.236	-3.10816	1.236	-2.5		1.236	-3.75	1.236	-2.45494
1.237	-3.10728	1.237	-2.5		1.237	-3.75	1.237	-2.45093
1.238	-3.10633	1.238	-2.5		1.238	-3.75	1.238	-2.44678
1.239	-3.10532	1.239	-2.5		1.239	-3.75	1.239	-2.44248
1.24	-3.10428	1.24	-2.5		1.24	-3.75	1.24	-2.43805
1.241	-3.10325	1.241	-2.5		1.241	-3.75	1.241	-2.43348
1.242	-3.10224	1.242	-2.5		1.242	-3.75	1.242	-2.42879
1.243	-3.10124	1.243	-2.5		1.243	-3.75	1.243	-2.42397
1.244	-3.10026	1.244	-2.5		1.244	-3.75	1.244	-2.41903
1.245	-3.09929	1.245	-2.5		1.245	-3.75	1.245	-2.41398
1.246	-3.09834	1.246	-2.5		1.246	-3.75	1.246	-2.40881
1.247	-3.09741	1.247	-2.5		1.247	-3.75	1.247	-2.40355
1.248	-3.0965	1.248	-2.5		1.248	-3.75	1.248	-2.39818
1.249	-3.09561	1.249	-2.5		1.249	-3.75	1.249	-2.39272
1.25	-3.09475	1.25	-2.5		1.25	-3.75	1.25	-2.38717
1.251	-3.0939	1.251	-2.5		1.251	-3.75	1.251	-2.38154
1.252	-3.09308	1.252	-2.5		1.252	-3.75	1.252	-2.37582
1.253	-3.09224	1.253	-2.5		1.253	-3.75	1.253	-2.37004
1.254	-3.09135	1.254	-2.5		1.254	-3.75	1.254	-2.36419
1.255	-3.09041	1.255	-2.5		1.255	-3.75	1.255	-2.35828
1.256	-3.08942	1.256	-2.5		1.256	-3.75	1.256	-2.35231
1.257	-3.08838	1.257	-2.5		1.257	-3.75	1.257	-2.3463
1.258	-3.08728	1.258	-2.5		1.258	-3.75	1.258	-2.34024
1.259	-3.08615	1.259	-2.5		1.259	-3.75	1.259	-2.33414
1.26	-3.08496	1.26	-2.5		1.26	-3.75	1.26	-2.32801
1.261	-3.08373	1.261	-2.5		1.261	-3.75	1.261	-2.32186
1.262	-3.08245	1.262	-2.5		1.262	-3.75	1.262	-2.31568
1.263	-3.08113	1.263	-2.5		1.263	-3.75	1.263	-2.30949
1.264	-3.07977	1.264	-2.5		1.264	-3.75	1.264	-2.3033
1.265	-3.07841	1.265	-2.5		1.265	-3.75	1.265	-2.2971
1.266	-3.07709	1.266	-2.5		1.266	-3.75	1.266	-2.29091
1.267	-3.0758	1.267	-2.5		1.267	-3.75	1.267	-2.28473
1.268	-3.07456	1.268	-2.5		1.268	-3.75	1.268	-2.27856
1.269	-3.07336	1.269	-2.5		1.269	-3.75	1.269	-2.27242
1.27	-3.07216	1.27	-2.5		1.27	-3.75	1.27	-2.26631
1.271	-3.07093	1.271	-2.5		1.271	-3.75	1.271	-2.26023
1.272	-3.06967	1.272	-2.5		1.272	-3.75	1.272	-2.25419
1.273	-3.06838	1.273	-2.5		1.273	-3.75	1.273	-2.2482
1.274	-3.06705	1.274	-2.5		1.274	-3.75	1.274	-2.24226
1.275	-3.0657	1.275	-2.5		1.275	-3.75	1.275	-2.23638
1.276	-3.06433	1.276	-2.5		1.276	-3.75	1.276	-2.23056
1.277	-3.06293	1.277	-2.5		1.277	-3.75	1.277	-2.22481
1.278	-3.0615	1.278	-2.5		1.278	-3.75	1.278	-2.21914
1.279	-3.06005	1.279	-2.5		1.279	-3.75	1.279	-2.21355
1.28	-3.05858	1.28	-2.5		1.28	-3.75	1.28	-2.20804
1.281	-3.05709	1.281	-2.5		1.281	-3.75	1.281	-2.20263
1.282	-3.05558	1.282	-2.5		1.282	-3.75	1.282	-2.19731
1.283	-3.05406	1.283	-2.5		1.283	-3.75	1.283	-2.19209
1.284	-3.05252	1.284	-2.5		1.284	-3.75	1.284	-2.18698
1.285	-3.05097	1.285	-2.5		1.285	-3.75	1.285	-2.18199
1.286	-3.0494	1.286	-2.5		1.286	-3.75	1.286	-2.17711
1.287	-3.04782	1.287	-2.5		1.287	-3.75	1.287	-2.17235
1.288	-3.04624	1.288	-2.5		1.288	-3.75	1.288	-2.16772
1.289	-3.04464	1.289	-2.5		1.289	-3.75	1.289	-2.16322
1.29	-3.04301	1.29	-2.5		1.29	-3.75	1.29	-2.15885
1.291	-3.04132	1.291	-2.5		1.291	-3.75	1.291	-2.15463
1.292	-3.03964	1.292	-2.5		1.292	-3.75	1.292	-2.15055
1.293	-3.03795	1.293	-2.5		1.293	-3.75	1.293	-2.14661
1.294	-3.03627	1.294	-2.5		1.294	-3.75	1.294	-2.14283
1.295	-3.03459	1.295	-2.5		1.295	-3.75	1.295	-2.13921
1.296	-3.03291	1.296	-2.5		1.296	-3.75	1.296	-2.13574
1.297	-3.03123	1.297	-2.5		1.297	-3.75	1.297	-2.13243
1.298	-3.02957	1.298	-2.5		1.298	-3.75	1.298	-2.12929
1.299	-3.02791	1.299	-2.5		1.299	-3.75	1.299	-2.12622
1.3	-3.02626	1.3	-2.5		1.3	-3.75	1.3	-2.12313
1.301	-3.02462	1.301	-2.5		1.301	-3.75	1.301	-2.12002
1.302	-3.023	1.302	-2.5		1.302	-3.75	1.302	-2.1169
1.303	-3.02139	1.303	-2.5		1.303	-3.75	1.303	-2.11376
1.304	-3.0198	1.304	-2.5		1.304	-3.75	1.304	-2.11061
1.305	-3.01823	1.305	-2.5		1.305	-3.75	1.305	-2.10745
1.306	-3.01668	1.306	-2.5		1.306	-3.75	1.306	-2.10429
1.307	-3.01511	1.307	-2.5		1.307	-3.75	1.307	-2.10113
1.308	-3.01348	1.308	-2.5		1.308	-3.75	1.308	-2.09797
1.309	-3.0118	1.309	-2.5		1.309	-3.75	1.309	-2.09482
1.31	-3.01007	1.31	-2.5		1.31	-3.75	1.31	-2.09167
1.311	-3.00829	1.311	-2.5		1.311	-3.75	1.311	-2.08854
1.312	-3.00647	1.312	-2.5		1.312	-3.75	1.312	-2.08542
1.313	-3.00459	1.313	-2.5		1.313	-3.75	1.313	-2.08232
1.314	-3.00268	1.314	-2.5		1.314	-3.75	1.314	-2.07924
1.315	-3.00072	1.315	-2.5		1.315	-3.75	1.315	-2.07618
1.316	-2.99872	1.316	-2.5		1.316	-3.75	1.316	-2.07315
1.317	-2.99672	1.317	-2.5		1.317	-3.75	1.317	-2.07015
1.318	-2.99476	1.318	-2.5		1.318	-3.75	1.318	-2.06719
1.319	-2.99284	1.319	-2.5		1.319	-3.75	1.319	-2.06425
1.32	-2.99097	1.32	-2.5		1.32	-3.75	1.32	-2.06136
1.321	-2.98915	1.321	-2.5		1.321	-3.75	1.321	-2.05851
1.322	-2.98737	1.322	-2.5		1.322	-3.75	1.322	-2.0557
1.323	-2.98564	1.323	-2.5		1.323	-3.75	1.323	-2.05294
1.324	-2.98396	1.324	-2.5		1.324	-3.75	1.324	-2.05023
1.325	-2.98234	1.325	-2.5		1.325	-3.75	1.325	-2.04757
1.326	-2.98077	1.326	-2.5		1.326	-3.75	1.326	-2.04496
1.327	-2.97926	1.327	-2.5		1.327	-3.75	1.327	-2.04241
1.328	-2.97777	1.328	-2.5		1.328	-3.75	1.328	-2.03992
1.329	-2.97626	1.329	-2.5		1.329	-3.75	1.329	-2.0375
1.33	-2.97473	1.33	-2.5		1.33	-3.75	1.33	-2.03513
1.331	-2.97319	1.331	-2.5		1.331	-3.75	1.331	-2.03284
1.332	-2.97163	1.332	-2.5		1.332	-3.75	1.332	-2.03061
1.333	-2.97007	1.333	-2.5		1.333	-3.75	1.333	-2.02846
1.334	-2.96849	1.334	-2.5		1.334	-3.75	1.334	-2.02637
1.335	-2.9669	1.335	-2.5		1.335	-3.75	1.335	-2.02437
1.336	-2.96531	1.336	-2.5		1.336	-3.75	1.336	-2.02244
1.337	-2.96371	1.337	-2.5		1.337	-3.75	1.337	-2.02059
1.338	-2.9621	1.338	-2.5		1.338	-3.75	1.338	-2.01882
1.339	-2.96049	1.339	-2.5		1.339	-3.75	1.339	-2.01713
1.34	-2.95888	1.34	-2.5		1.34	-3.75	1.34	-2.01553
1.341	-2.95732	1.341	-2.5		1.341	-3.75	1.341	-2.01402
1.342	-2.95582	1.342	-2.5		1.342	-3.75	1.342	-2.01259
1.343	-2.95442	1.343	-2.5		1.343	-3.75	1.343	-2.01125
1.344	-2.95309	1.344	-2.5		1.344	-3.75	1.344	-2.01
1.345	-2.9518	1.345	-2.5		1.345	-3.75	1.345	-2.00884
1.346	-2.95053	1.346	-2.5		1.346	-3.75	1.346	-2.00777
1.347	-2.94926	1.347	-2.5		1.347	-3.75	1.347	-2.0068
1.348	-2.94801	1.348	-2.5		1.348	-3.75	1.348	-2.00592
1.349	-2.94676	1.349	-2.5		1.349	-3.75	1.349	-2.00514
1.35	-2.94553	1.35	-2.5		1.35	-3.75	1.35	-2.00446
1.351	-2.94431	1.351	-2.5		1.351	-3.75	1.351	-2.00387
1.352	-2.9431	1.352	-2.5		1.352	-3.75	1.352	-2.00337
1.353	-2.94191	1.353	-2.5		1.353	-3.75	1.353	-2.00298
1.354	-2.94074	1.354	-2.5		1.354	-3.75	1.354	-2.00268
1.355	-2.93958	1.355	-2.5		1.355	-3.75	1.355	-2.00249
1.356	-2.93845	1.356	-2.5		1.356	-3.75	1.356	-2.00239
1.357	-2.93733	1.357	-2.5		1.357	-3.75	1.357	-2.00239
1.358	-2.93624	1.358	-2.5		1.358	-3.75	1.358	-2.00249
1.359	-2.93517	1.359	-2.5		1.359	-3.75	1.359	-2.00268
1.36	-2.93412	1.36	-2.5		1.36	-3.75	1.36	-2.00298
1.361	-2.9331	1.361	-2.5		1.361	-3.75	1.361	-2.00337
1.362	-2.9321	1.362	-2.5		1.362	-3.75	1.362	-2.00387
1.363	-2.93113	1.363	-2.5		1.363	-3.75	1.363	-2.00446
1.364	-2.93019	1.364	-2.5		1.364	-3.75	1.364	-2.00514
1.365	-2.92924	1.365	-2.5		1.365	-3.75	1.365	-2.00592
1.366	-2.92823	1.366	-2.5		1.366	-3.75	1.366	-2.0068
1.367	-2.92723	1.367	-2.5		1.367	-3.75	1.367	-2.00777
1.368	-2.92625	1.368	-2.5		1.368	-3.75	1.368	-2.00884
1.369	-2.9253	1.369	-2.5		1.369	-3.75	1.369	-2.01
1.37	-2.92439	1.37	-2.5		1.37	-3.75	1.37	-2.01125
1.371	-2.92351	1.371	-2.5		1.371	-3.75	1.371	-2.01259
1.372	-2.92267	1.372	-2.5		1.372	-3.75	1.372	-2.01402
1.373	-2.92186	1.373	-2.5		1.373	-3.75	1.373	-2.01553
1.374	-2.92109	1.374	-2.5		1.374	-3.75	1.374	-2.01713
1.375	-2.92036	1.375	-2.5		1.375	-3.75	1.375	-2.01882
1.376	-2.91966	1.376	-2.5		1.376	-3.75	1.376	-2.02059
1.377	-2.91901	1.377	-2.5		1.377	-3.75	1.377	-2.02244
1.378	-2.91839	1.378	-2.5		1.378	-3.75	1.378	-2.02437
1.379	-2.91781	1.379	-2.5		1.379	-3.75	1.379	-2.02637
1.38	-2.91728	1.38	-2.5		1.38	-3.75	1.38	-2.02846
1.381	-2.91678	1.381	-2.5		1.381	-3.75	1.381	-2.03061
1.382	-2.91633	1.382	-2.5		1.382	-3.75	1.382	-2.03284
1.383	-2.91591	1.383	-2.5		1.383	-3.75	1.383	-2.03513
1.384	-2.91551	1.384	-2.5		1.384	-3.75	1.384	-2.0375
1.385	-2.91506	1.385	-2.5		1.385	-3.75	1.385	-2.03992
1.386	-2.91459	1.386	-2.5		1.386	-3.75	1.386	-2.04241
1.387	-2.91408	1.387	-2.5		1.387	-3.75	1.387	-2.04496
1.388	-2.91353	1.388	-2.5		1.388	-3.75	1.388	-2.04757
1.389	-2.91296	1.389	-2.5		1.389	-3.75	1.389	-2.05023
1.39	-2.91239	1.39	-2.5		1.39	-3.75	1.39	-2.05294
1.391	-2.91187	1.391	-2.5		1.391	-3.75	1.391	-2.0557
1.392	-2.91139	1.392	-2.5		1.392	-3.75	1.392	-2.05851
1.393	-2.91096	1.393	-2.5		1.393	-3.75	1.393	-2.06136
1.394	-2.91058	1.394	-2.5		1.394	-3.75	1.394	-2.06425
1.395	-2.91024	1.395	-2.5		1.395	-3.75	1.395	-2.06719
1.396	-2.90996	1.396	-2.5		1.396	-3.75	1.396	-2.07015
1.397	-2.90972	1.397	-2.5		1.397	-3.75	1.397	-2.07315
1.398	-2.90953	1.398	-2.5		1.398	-3.75	1.398	-2.07618
1.399	-2.90939	1.399	-2.5		1.399	-3.75	1.399	-2.07924
1.4	-2.90929	1.4	-2.5		1.4	-3.75	1.4	-2.08232
1.401	-2.90925	1.401	-2.5		1.401	-3.75	1.401	-2.08542
1.402	-2.90925	1.402	-2.5		1.402	-3.75	1.402	-2.08854
1.403	-2.90931	1.403	-2.5		1.403	-3.75	1.403	-2.09167
1.404	-2.90941	1.404	-2.5		1.404	-3.75	1.404	-2.09482
1.405	-2.90956	1.405	-2.5		1.405	-3.75	1.405	-2.09797
1.406	-2.90972	1.406	-2.5		1.406	-3.75	1.406	-2.10113
1.407	-2.90986	1.407	-2.5		1.407	-3.75	1.407	-2.10429
1.408	-2.90996	1.408	-2.5		1.408	-3.75	1.408	-2.10745
1.409	-2.91004	1.409	-2.5		1.409	-3.75	1.409	-2.11061
1.41	-2.91008	1.41	-2.5		1.41	-3.75	1.41	-2.11376
1.411	-2.9101	1.411	-2.5		1.411	-3.75	1.411	-2.1169
1.412	-2.91009	1.412	-2.5		1.412	-3.75	1.412	-2.12002
1.413	-2.91008	1.413	-2.5		1.413	-3.75	1.413	-2.12313
1.414	-2.91013	1.414	-2.5		1.414	-3.75	1.414	-2.12622
1.415	-2.91022	1.415	-2.5		1.415	-3.75	1.415	-2.12929
1.416	-2.91036	1.416	-2.5		1.416	-3.75	1.416	-2.13243
1.417	-2.91055	1.417	-2.5		1.417	-3.75	1.417	-2.13574
1.418	-2.91079	1.418	-2.5		1.418	-3.75	1.418	-2.13921
1.419	-2.91107	1.419	-2.5		1.419	-3.75	1.419	-2.14283
1.42	-2.9114	1.42	-2.5		1.42	-3.75	1.42	-2.14661
1.421	-2.91178	1.421	-2.5		1.421	-3.75	1.421	-2.15055
1.422	-2.91221	1.422	-2.5		1.422	-3.75	1.422	-2.15463
1.423	-2.91268	1.423	-2.5		1.423	-3.75	1.423	-2.15885
1.424	-2.91319	1.424	-2.5		1.424	-3.75	1.424	-2.16322
1.425	-2.91371	1.425	-2.5		1.425	-3.75	1.425	-2.16772
1.426	-2.9142	1.426	-2.5		1.426	-3.75	1.426	-2.17235
1.427	-2.91466	1.427	-2.5		1.427	-3.75	1.427	-2.17711
1.428	-2.91508	1.428	-2.5		1.428	-3.75	1.428	-2.18199
1.429	-2.91547	1.429	-2.5		1.429	-3.75	1.429	-2.18698
1.43	-2.91583	1.43	-2.5		1.43	-3.75	1.43	-2.19209
1.431	-2.91615	1.431	-2.5		1.431	-3.75	1.431	-2.19731
1.432	-2.91647	1.432	-2.5		1.432	-3.75	1.432	-2.20263
1.433	-2.91684	1.433	-2.5		1.433	-3.75	1.433	-2.20804
1.434	-2.91724	1.434	-2.5		1.434	-3.75	1.434	-2.21355
1.435	-2.91769	1.435	-2.5		1.435	-3.75	1.435	-2.21914
1.436	-2.91818	1.436	-2.5		1.436	-3.75	1.436	-2.22481
1.437	-2.91871	1.437	-2.5		1.437	-3.75	1.437	-2.23056
1.438	-2.91928	1.438	-2.5		1.438	-3.75	1.438	-2.23638
1.439	-2.91988	1.439	-2.5		1.439	-3.75	1.439	-2.24226
1.44	-2.92053	1.44	-2.5		1.44	-3.75	1.44	-2.2482
1.441	-2.92121	1.441	-2.5		1.441	-3.75	1.441	-2.25419
1.442	-2.92194	1.442	-2.5		1.442	-3.75	1.442	-2.26023
1.443	-2.92269	1.443	-2.5		1.443	-3.75	1.443	-2.26631
1.444	-2.92349	1.444	-2.5		1.444	-3.75	1.444	-2.27242
1.445	-2.92432	1.445	-2.5		1.445	-3.75	1.445	-2.27856
1.446	-2.92518	1.446	-2.5		1.446	-3.75	1.446	-2.28473
1.447	-2.92608	1.447	-2.5		1.447	-3.75	1.447	-2.29091
1.448	-2.927	1.448	-2.5		1.448	-3.75	1.448	-2.2971
1.449	-2.92796	1.449	-2.5		1.449	-3.75	1.449	-2.3033
1.45	-2.92892	1.45	-2.5		1.45	-3.75	1.45	-2.30949
1.451	-2.92982	1.451	-2.5		1.451	-3.75	1.451	-2.31568
1.452	-2.93068	1.452	-2.5		1.452	-3.75	1.452	-2.32186
1.453	-2.93148	1.453	-2.5		1.453	-3.75	1.453	-2.32801
1.454	-2.93228	1.454	-2.5		1.454	-3.75	1.454	-2.33414
1.455	-2.9331	1.455	-2.5		1.455	-3.75	1.455	-2.34024
1.456	-2.93395	1.456	-2.5		1.456	-3.75	1.456	-2.3463
1.457	-2.93482	1.457	-2.5		1.457	-3.75	1.457	-2.35231
1.458	-2.93572	1.458	-2.5		1.458	-3.75	1.458	-2.35828
1.459	-2.93664	1.459	-2.5		1.459	-3.75	1.459	-2.36419
1.46	-2.93758	1.46	-2.5		1.46	-3.75	1.46	-2.37004
1.461	-2.93854	1.461	-2.5		1.461	-3.75	1.461	-2.37582
1.462	-2.93953	1.462	-2.5		1.462	-3.75	1.462	-2.38154
1.463	-2.94053	1.463	-2.5		1.463	-3.75	1.463	-2.38717
1.464	-2.94155	1.464	-2.5		1.464	-3.75	1.464	-2.39272
1.465	-2.94259	1.465	-2.5		1.465	-3.75	1.465	-2.39818
1.466	-2.94364	1.466	-2.5		1.466	-3.75	1.466	-2.40355
1.467	-2.94471	1.467	-2.5		1.467	-3.75	1.467	-2.40881
1.468	-2.94576	1.468	-2.5		1.468	-3.75	1.468	-2.41398
1.469	-2.94674	1.469	-2.5		1.469	-3.75	1.469	-2.41903
1.47	-2.94766	1.47	-2.5		1.47	-3.75	1.47	-2.42397
1.471	-2.94855	1.471	-2.5		1.471	-3.75	1.471	-2.42879
1.472	-2.94945	1.472	-2.5		1.472	-3.75	1.472	-2.43348
1.473	-2.95036	1.473	-2.5		1.473	-3.75	1.473	-2.43805
1.474	-2.95127	1.474	-2.5		1.474	-3.75	1.474	-2.44248
1.475	-2.9522	1.475	-2.5		1.475	-3.75	1.475	-2.44678
1.476	-2.95313	1.476	-2.5		1.476	-3.75	1.476	-2.45093
1.477	-2.95407	1.477	-2.5		1.477	-3.75	1.477	-2.45494
1.478	-2.95502	1.478	-2.5		1.478	-3.75	1.478	-2.4588
1.479	-2.95597	1.479	-2.5		1.479	-3.75	1.479	-2.4625
1.48	-2.95692	1.48	-2.5		1.48	-3.75	1.48	-2.46605
1.481	-2.95787	1.481	-2.5		1.481	-3.75	1.481	-2.46944
1.482	-2.95883	1.482	-2.5		1.482	-3.75	1.482	-2.47266
1.483	-2.95978	1.483	-2.5		1.483	-3.75	1.483	-2.47572
1.484	-2.96074	1.484	-2.5		1.484	-3.75	1.484	-2.4786
1.485	-2.96169	1.485	-2.5		1.485	-3.75	1.485	-2.48132
1.486	-2.96265	1.486	-2.5		1.486	-3.75	1.486	-2.48376
1.487	-2.9636	1.487	-2.5		1.487	-3.75	1.487	-2.48583
1.488	-2.96454	1.488	-2.5		1.488	-3.75	1.488	-2.48752
1.489	-2.96548	1.489	-2.5		1.489	-3.75	1.489	-2.48884
1.49	-2.96641	1.49	-2.5		1.49	-3.75	1.49	-2.48979
1.491	-2.96738	1.491	-2.5		1.491	-3.75	1.491	-2.49036
1.492	-2.96841	1.492	-2.5		1.492	-3.75	1.492	-2.49055
1.493	-2.96948	1.493	-2.5		1.493	-3.75	1.493	-2.49036
1.494	-2.97053	1.494	-2.5		1.494	-3.75	1.494	-2.48979
1.495	-2.97157	1.495	-2.5		1.495	-3.75	1.495	-2.48884
1.496	-2.97261	1.496	-2.5		1.496	-3.75	1.496	-2.48752
1.497	-2.97362	1.497	-2.5		1.497	-3.75	1.497	-2.48583
1.498	-2.97463	1.498	-2.5		1.498	-3.75	1.498	-2.48376
1.499	-2.97562	1.499	-2.5		1.499	-3.75	1.499	-2.48132
1.5	-2.97659	1.5	-2.5		1.5	-3.75	1.5	-2.4786
1.501	-2.97755	1.501	-2.5		1.501	-3.75	1.501	-2.47572
1.502	-2.97849	1.502	-2.5		1.502	-3.75	1.502	-2.47266
1.503	-2.97941	1.503	-2.5		1.503	-3.75	1.503	-2.46944
1.504	-2.98031	1.504	-2.5		1.504	-3.75	1.504	-2.46605
1.505	-2.98119	1.505	-2.5		1.505	-3.75	1.505	-2.4625
1.506	-2.98205	1.506	-2.5		1.506	-3.75	1.506	-2.4588
1.507	-2.98289	1.507	-2.5		1.507	-3.75	1.507	-2.45494
1.508	-2.98374	1.508	-2.5		1.508	-3.75	1.508	-2.45093
1.509	-2.98464	1.509	-2.5		1.509	-3.75	1.509	-2.44678
1.51	-2.9856	1.51	-2.5		1.51	-3.75	1.51	-2.44248
1.511	-2.98661	1.511	-2.5		1.511	-3.75	1.511	-2.43805
1.512	-2.98763	1.512	-2.5		1.512	-3.75	1.512	-2.43348
1.513	-2.98863	1.513	-2.5		1.513	-3.75	1.513	-2.42879
1.514	-2.98959	1.514	-2.5		1.514	-3.75	1.514	-2.42397
1.515	-2.99053	1.515	-2.5		1.515	-3.75	1.515	-2.41903
1.516	-2.99143	1.516	-2.5		1.516	-3.75	1.516	-2.41398
1.517	-2.99231	1.517	-2.5		1.517	-3.75	1.517	-2.40881
1.518	-2.99315	1.518	-2.5		1.518	-3.75	1.518	-2.40355
1.519	-2.99396	1.519	-2.5		1.519	-3.75	1.519	-2.39818
1.52	-2.99473	1.52	-2.5		1.52	-3.75	1.52	-2.39272
1.521	-2.99547	1.521	-2.5		1.521	-3.75	1.521	-2.38717
1.522	-2.99618	1.522	-2.5		1.522	-3.75	1.522	-2.38154
1.523	-2.99685	1.523	-2.5		1.523	-3.75	1.523	-2.37582
1.524	-2.99748	1.524	-2.5		1.524	-3.75	1.524	-2.37004
1.525	-2.99807	1.525	-2.5		1.525	-3.75	1.525	-2.36419
1.526	-2.99863	1.526	-2.5		1.526	-3.75	1.526	-2.35828
1.527	-2.99915	1.527	-2.5		1.527	-3.75	1.527	-2.35231
1.528	-2.99963	1.528	-2.5		1.528	-3.75	1.528	-2.3463
1.529	-3.00011	1.529	-2.5		1.529	-3.75	1.529	-2.34024
1.53	-3.00062	1.53	-2.5		1.53	-3.75	1.53	-2.33414
1.531	-3.00118	1.531	-2.5		1.531	-3.75	1.531	-2.32801
1.532	-3.00177	1.532	-2.5		1.532	-3.75	1.532	-2.32186
1.533	-3.00239	1.533	-2.5		1.533	-3.75	1.533	-2.31568
1.534	-3.00305	1.534	-2.5		1.534	-3.75	1.534	-2.30949
1.535	-3.00371	1.535	-2.5		1.535	-3.75	1.535	-2.3033
1.536	-3.00432	1.536	-2.5		1.536	-3.75	1.536	-2.2971
1.537	-3.00489	1.537	-2.5		1.537	-3.75	1.537	-2.29091
1.538	-3.00542	1.538	-2.5		1.538	-3.75	1.538	-2.28473
1.539	-3.0059	1.539	-2.5		1.539	-3.75	1.539	-2.27856
1.54	-3.00633	1.54	-2.5		1.54	-3.75	1.54	-2.27242
1.541	-3.00672	1.541	-2.5		1.541	-3.75	1.541	-2.26631
1.542	-3.00706	1.542	-2.5		1.542	-3.75	1.542	-2.26023
1.543	-3.00736	1.543	-2.5		1.543	-3.75	1.543	-2.25419
1.544	-3.00761	1.544	-2.5		1.544	-3.75	1.544	-2.2482
1.545	-3.00781	1.545	-2.5		1.545	-3.75	1.545	-2.24226
1.546	-3.008	1.546	-2.5		1.546	-3.75	1.546	-2.23638
1.547	-3.00822	1.547	-2.5		1.547	-3.75	1.547	-2.23056
1.548	-3.00847	1.548	-2.5		1.548	-3.75	1.548	-2.22481
1.549	-3.00875	1.549	-2.5		1.549	-3.75	1.549	-2.21914
1.55	-3.00906	1.55	-2.5		1.55	-3.75	1.55	-2.21345
1.551	-3.0094	1.551	-2.5		1.551	-3.75	1.551	-2.20765
1.552	-3.00977	1.552	-2.5		1.552	-3.75	1.552	-2.20175
1.553	-3.01016	1.553	-2.5		1.553	-3.75	1.553	-2.19576
1.554	-3.01059	1.554	-2.5		1.554	-3.75	1.554	-2.18968
1.555	-3.01104	1.555	-2.5		1.555	-3.75	1.555	-2.18351
1.556	-3.01147	1.556	-2.5		1.556	-3.75	1.556	-2.17726
1.557	-3.01186	1.557	-2.5		1.557	-3.75	1.557	-2.17094
1.558	-3.0122	1.558	-2.5		1.558	-3.75	1.558	-2.16456
1.559	-3.01248	1.559	-2.5		1.559	-3.75	1.559	-2.15811
1.56	-3.01271	1.56	-2.5		1.56	-3.75	1.56	-2.15161
1.561	-3.01289	1.561	-2.5		1.561	-3.75	1.561	-2.14507
1.562	-3.01302	1.562	-2.5		1.562	-3.75	1.562	-2.13848
1.563	-3.01309	1.563	-2.5		1.563	-3.75	1.563	-2.13186
1.564	-3.01312	1.564	-2.5		1.564	-3.75	1.564	-2.12522
1.565	-3.01308	1.565	-2.5		1.565	-3.75	1.565	-2.11855
1.566	-3.01304	1.566	-2.5		1.566	-3.75	1.566	-2.11187
1.567	-3.01302	1.567	-2.5		1.567	-3.75	1.567	-2.10517
1.568	-3.01303	1.568	-2.5		1.568	-3.75	1.568	-2.09848
1.569	-3.01306	1.569	-2.5		1.569	-3.75	1.569	-2.09179
1.57	-3.01311	1.57	-2.5		1.57	-3.75	1.57	-2.08512
1.571	-3.01319	1.571	-2.5		1.571	-3.75	1.571	-2.07846
1.572	-3.0133	1.572	-2.5		1.572	-3.75	1.572	-2.07182
1.573	-3.01342	1.573	-2.5		1.573	-3.75	1.573	-2.06522
1.574	-3.01358	1.574	-2.5		1.574	-3.75	1.574	-2.05865
1.575	-3.01375	1.575	-2.5		1.575	-3.75	1.575	-2.05213
1.576	-3.01396	1.576	-2.5		1.576	-3.75	1.576	-2.04566
1.577	-3.01414	1.577	-2.5		1.577	-3.75	1.577	-2.03924
1.578	-3.01428	1.578	-2.5		1.578	-3.75	1.578	-2.03289
1.579	-3.01436	1.579	-2.5		1.579	-3.75	1.579	-2.02661
1.58	-3.01438	1.58	-2.5		1.58	-3.75	1.58	-2.0204
1.581	-3.01435	1.581	-2.5		1.581	-3.75	1.581	-2.01427
1.582	-3.01427	1.582	-2.5		1.582	-3.75	1.582	-2.00823
1.583	-3.01414	1.583	-2.5		1.583	-3.75	1.583	-2.00228
1.584	-3.01395	1.584	-2.5		1.584	-3.75	1.584	-1.99644
1.585	-3.01374	1.585	-2.5		1.585	-3.75	1.585	-1.99069
1.586	-3.01356	1.586	-2.5		1.586	-3.75	1.586	-1.98506
1.587	-3.01341	1.587	-2.5		1.587	-3.75	1.587	-1.97954
1.588	-3.01328	1.588	-2.5		1.588	-3.75	1.588	-1.97415
1.589	-3.01317	1.589	-2.5		1.589	-3.75	1.589	-1.96888
1.59	-3.01309	1.59	-2.5		1.59	-3.75	1.59	-1.96374
1.591	-3.01303	1.591	-2.5		1.591	-3.75	1.591	-1.95874
1.592	-3.013	1.592	-2.5		1.592	-3.75	1.592	-1.95387
1.593	-3.01299	1.593	-2.5		1.593	-3.75	1.593	-1.94916
1.594	-3.01297	1.594	-2.5		1.594	-3.75	1.594	-1.9446
1.595	-3.0129	1.595	-2.5		1.595	-3.75	1.595	-1.94019
1.596	-3.01277	1.596	-2.5		1.596	-3.75	1.596	-1.93594
1.597	-3.01259	1.597	-2.5		1.597	-3.75	1.597	-1.93186
1.598	-3.01236	1.598	-2.5		1.598	-3.75	1.598	-1.92794
1.599	-3.01208	1.599	-2.5		1.599	-3.75	1.599	-1.92419
1.6	-3.01175	1.6	-2.5		1.6	-3.75	1.6	-1.92062
1.601	-3.01136	1.601	-2.5		1.601	-3.75	1.601	-1.91723
1.602	-3.01092	1.602	-2.5		1.602	-3.75	1.602	-1.91402
1.603	-3.01044	1.603	-2.5		1.603	-3.75	1.603	-1.911
1.604	-3.0099	1.604	-2.5		1.604	-3.75	1.604	-1.90816
1.605	-3.00932	1.605	-2.5		1.605	-3.75	1.605	-1.90551
1.606	-3.00868	1.606	-2.5		1.606	-3.75	1.606	-1.90306
1.607	-3.00804	1.607	-2.5		1.607	-3.75	1.607	-1.9008
1.608	-3.00742	1.608	-2.5		1.608	-3.75	1.608	-1.89875
1.609	-3.00684	1.609	-2.5		1.609	-3.75	1.609	-1.89689
1.61	-3.00629	1.61	-2.5		1.61	-3.75	1.61	-1.89523
1.611	-3.00576	1.611	-2.5		1.611	-3.75	1.611	-1.89378
1.612	-3.00527	1.612	-2.5		1.612	-3.75	1.612	-1.89253
1.613	-3.00482	1.613	-2.5		1.613	-3.75	1.613	-1.89149
1.614	-3.00435	1.614	-2.5		1.614	-3.75	1.614	-1.89065
1.615	-3.00385	1.615	-2.5		1.615	-3.75	1.615	-1.89003
1.616	-3.00329	1.616	-2.5		1.616	-3.75	1.616	-1.88961
1.617	-3.0027	1.617	-2.5		1.617	-3.75	1.617	-1.8894
1.618	-3.00206	1.618	-2.5		1.618	-3.75	1.618	-1.8894
1.619	-3.00139	1.619	-2.5		1.619	-3.75	1.619	-1.88961
1.62	-3.00067	1.62	-2.5		1.62	-3.75	1.62	-1.89003
1.621	-2.99991	1.621	-2.5		1.621	-3.75	1.621	-1.89065
1.622	-2.99911	1.622	-2.5		1.622	-3.75	1.622	-1.89149
1.623	-2.99827	1.623	-2.5		1.623	-3.75	1.623	-1.89253
1.624	-2.99739	1.624	-2.5		1.624	-3.75	1.624	-1.89378
1.625	-2.99648	1.625	-2.5		1.625	-3.75	1.625	-1.89523
1.626	-2.99557	1.626	-2.5		1.626	-3.75	1.626	-1.89689
1.627	-2.9947	1.627	-2.5		1.627	-3.75	1.627	-1.89875
1.628	-2.99387	1.628	-2.5		1.628	-3.75	1.628	-1.9008
1.629	-2.99309	1.629	-2.5		1.629	-3.75	1.629	-1.90306
1.63	-2.99235	1.63	-2.5		1.63	-3.75	1.63	-1.90551
1.631	-2.99162	1.631	-2.5		1.631	-3.75	1.631	-1.90816
1.632	-2.99086	1.632	-2.5		1.632	-3.75	1.632	-1.911
1.633	-2.99006	1.633	-2.5		1.633	-3.75	1.633	-1.91402
1.634	-2.98924	1.634	-2.5		1.634	-3.75	1.634	-1.91723
1.635	-2.98838	1.635	-2.5		1.635	-3.75	1.635	-1.92062
1.636	-2.9875	1.636	-2.5		1.636	-3.75	1.636	-1.92419
1.637	-2.98659	1.637	-2.5		1.637	-3.75	1.637	-1.92794
1.638	-2.98565	1.638	-2.5		1.638	-3.75	1.638	-1.93186
1.639	-2.98469	1.639	-2.5		1.639	-3.75	1.639	-1.93594
1.64	-2.9837	1.64	-2.5		1.64	-3.75	1.64	-1.94019
1.641	-2.98269	1.641	-2.5		1.641	-3.75	1.641	-1.9446
1.642	-2.98166	1.642	-2.5		1.642	-3.75	1.642	-1.94916
1.643	-2.9806	1.643	-2.5		1.643	-3.75	1.643	-1.95387
1.644	-2.97953	1.644	-2.5		1.644	-3.75	1.644	-1.95874
1.645	-2.97843	1.645	-2.5		1.645	-3.75	1.645	-1.96374
1.646	-2.97732	1.646	-2.5		1.646	-3.75	1.646	-1.96888
1.647	-2.97618	1.647	-2.5		1.647	-3.75	1.647	-1.97415
1.648	-2.97504	1.648	-2.5		1.648	-3.75	1.648	-1.97954
1.649	-2.97387	1.649	-2.5		1.649	-3.75	1.649	-1.98506
1.65	-2.97269	1.65	-2.5		1.65	-3.75	1.65	-1.99069
1.651	-2.9715	1.651	-2.5		1.651	-3.75	1.651	-1.99644
1.652	-2.9703	1.652	-2.5		1.652	-3.75	1.652	-2.00228
1.653	-2.96908	1.653	-2.5		1.653	-3.75	1.653	-2.00823
1.654	-2.96786	1.654	-2.5		1.654	-3.75	1.654	-2.01427
1.655	-2.96663	1.655	-2.5		1.655	-3.75	1.655	-2.0204
1.656	-2.96539	1.656	-2.5		1.656	-3.75	1.656	-2.02661
1.657	-2.96415	1.657	-2.5		1.657	-3.75	1.657	-2.03289
1.658	-2.9629	1.658	-2.5		1.658	-3.75	1.658	-2.03924
1.659	-2.96164	1.659	-2.5		1.659	-3.75	1.659	-2.04566
1.66	-2.96039	1.66	-2.5		1.66	-3.75	1.66	-2.05213
1.661	-2.95913	1.661	-2.5		1.661	-3.75	1.661	-2.05865
1.662	-2.95787	1.662	-2.5		1.662	-3.75	1.662	-2.06512
1.663	-2.95662	1.663	-2.5		1.663	-3.75	1.663	-2.07144
1.664	-2.95537	1.664	-2.5		1.664	-3.75	1.664	-2.07759
1.665	-2.95412	1.665	-2.5		1.665	-3.75	1.665	-2.08357
1.666	-2.95288	1.666	-2.5		1.666	-3.75	1.666	-2.08938
1.667	-2.95164	1.667	-2.5		1.667	-3.75	1.667	-2.095
1.668	-2.95037	1.668	-2.5		1.668	-3.75	1.668	-2.10045
1.669	-2.94907	1.669	-2.5		1.669	-3.75	1.669	-2.1057
1.67	-2.94778	1.67	-2.5		1.67	-3.75	1.67	-2.11075
1.671	-2.94651	1.671	-2.5		1.671	-3.75	1.671	-2.11561
1.672	-2.94524	1.672	-2.5		1.672	-3.75	1.672	-2.12026
1.673	-2.94399	1.673	-2.5		1.673	-3.75	1.673	-2.1247
1.674	-2.94276	1.674	-2.5		1.674	-3.75	1.674	-2.12892
1.675	-2.94154	1.675	-2.5		1.675	-3.75	1.675	-2.13293
1.676	-2.94034	1.676	-2.5		1.676	-3.75	1.676	-2.13671
1.677	-2.93915	1.677	-2.5		1.677	-3.75	1.677	-2.14027
1.678	-2.93799	1.678	-2.5		1.678	-3.75	1.678	-2.1436
1.679	-2.93685	1.679	-2.5		1.679	-3.75	1.679	-2.1467
1.68	-2.93573	1.68	-2.5		1.68	-3.75	1.68	-2.14956
1.681	-2.93463	1.681	-2.5		1.681	-3.75	1.681	-2.15218
1.682	-2.93356	1.682	-2.5		1.682	-3.75	1.682	-2.15456
1.683	-2.93251	1.683	-2.5		1.683	-3.75	1.683	-2.15669
1.684	-2.93149	1.684	-2.5		1.684	-3.75	1.684	-2.15858
1.685	-2.93049	1.685	-2.5		1.685	-3.75	1.685	-2.16023
1.686	-2.92952	1.686	-2.5		1.686	-3.75	1.686	-2.16162
1.687	-2.92855	1.687	-2.5		1.687	-3.75	1.687	-2.16286
1.688	-2.92752	1.688	-2.5		1.688	-3.75	1.688	-2.16404
1.689	-2.92645	1.689	-2.5		1.689	-3.75	1.689	-2.16516
1.69	-2.92534	1.69	-2.5		1.69	-3.75	1.69	-2.16623
1.691	-2.92418	1.691	-2.5		1.691	-3.75	1.691	-2.16723
1.692	-2.92298	1.692	-2.5		1.692	-3.75	1.692	-2.16817
1.693	-2.92174	1.693	-2.5		1.693	-3.75	1.693	-2.16904
1.694	-2.92049	1.694	-2.5		1.694	-3.75	1.694	-2.16985
1.695	-2.91928	1.695	-2.5		1.695	-3.75	1.695	-2.1706
1.696	-2.91811	1.696	-2.5		1.696	-3.75	1.696	-2.17128
1.697	-2.91699	1.697	-2.5		1.697	-3.75	1.697	-2.1719
1.698	-2.9159	1.698	-2.5		1.698	-3.75	1.698	-2.17245
1.699	-2.91485	1.699	-2.5		1.699	-3.75	1.699	-2.17293
1.7	-2.91385	1.7	-2.5		1.7	-3.75	1.7	-2.17334
1.701	-2.9129	1.701	-2.5		1.701	-3.75	1.701	-2.17368
1.702	-2.91199	1.702	-2.5		1.702	-3.75	1.702	-2.17396
1.703	-2.91112	1.703	-2.5		1.703	-3.75	1.703	-2.17417
1.704	-2.91027	1.704	-2.5		1.704	-3.75	1.704	-2.17431
1.705	-2.90938	1.705	-2.5		1.705	-3.75	1.705	-2.17438
1.706	-2.90847	1.706	-2.5		1.706	-3.75	1.706	-2.17438
1.707	-2.90752	1.707	-2.5		1.707	-3.75	1.707	-2.17431
1.708	-2.90656	1.708	-2.5		1.708	-3.75	1.708	-2.17417
1.709	-2.90556	1.709	-2.5		1.709	-3.75	1.709	-2.17396
1.71	-2.90454	1.71	-2.5		1.71	-3.75	1.71	-2.17368
1.711	-2.9035	1.711	-2.5		1.711	-3.75	1.711	-2.17334
1.712	-2.90244	1.712	-2.5		1.712	-3.75	1.712	-2.17293
1.713	-2.90139	1.713	-2.5		1.713	-3.75	1.713	-2.17245
1.714	-2.9004	1.714	-2.5		1.714	-3.75	1.714	-2.1719
1.715	-2.89946	1.715	-2.5		1.715	-3.75	1.715	-2.17128
1.716	-2.89859	1.716	-2.5		1.716	-3.75	1.716	-2.1706
1.717	-2.89777	1.717	-2.5		1.717	-3.75	1.717	-2.16985
1.718	-2.89701	1.718	-2.5		1.718	-3.75	1.718	-2.16904
1.719	-2.89632	1.719	-2.5		1.719	-3.75	1.719	-2.16817
1.72	-2.89569	1.72	-2.5		1.72	-3.75	1.72	-2.16723
1.721	-2.89511	1.721	-2.5		1.721	-3.75	1.721	-2.16623
1.722	-2.89461	1.722	-2.5		1.722	-3.75	1.722	-2.16516
1.723	-2.89412	1.723	-2.5		1.723	-3.75	1.723	-2.16404
1.724	-2.89362	1.724	-2.5		1.724	-3.75	1.724	-2.16276
1.725	-2.89311	1.725	-2.5		1.725	-3.75	1.725	-2.16123
1.726	-2.89259	1.726	-2.5		1.726	-3.75	1.726	-2.15945
1.727	-2.89206	1.727	-2.5		1.727	-3.75	1.727	-2.15742
1.728	-2.89151	1.728	-2.5		1.728	-3.75	1.728	-2.15515
1.729	-2.89095	1.729	-2.5		1.729	-3.75	1.729	-2.15263
1.73	-2.89038	1.73	-2.5		1.73	-3.75	1.73	-2.14987
1.731	-2.8898	1.731	-2.5		1.731	-3.75	1.731	-2.14687
1.732	-2.88922	1.732	-2.5		1.732	-3.75	1.732	-2.14363
1.733	-2.88862	1.733	-2.5		1.733	-3.75	1.733	-2.14016
1.734	-2.88802	1.734	-2.5		1.734	-3.75	1.734	-2.13646
1.735	-2.8874	1.735	-2.5		1.735	-3.75	1.735	-2.13254
1.736	-2.88682	1.736	-2.5		1.736	-3.75	1.736	-2.12839
1.737	-2.88631	1.737	-2.5		1.737	-3.75	1.737	-2.12403
1.738	-2.88588	1.738	-2.5		1.738	-3.75	1.738	-2.11945
1.739	-2.88551	1.739	-2.5		1.739	-3.75	1.739	-2.11466
1.74	-2.88518	1.74	-2.5		1.74	-3.75	1.74	-2.10967
1.741	-2.88484	1.741	-2.5		1.741	-3.75	1.741	-2.10447
1.742	-2.8845	1.742	-2.5		1.742	-3.75	1.742	-2.09909
1.743	-2.88415	1.743	-2.5		1.743	-3.75	1.743	-2.09351
1.744	-2.8838	1.744	-2.5		1.744	-3.75	1.744	-2.08775
1.745	-2.88345	1.745	-2.5		1.745	-3.75	1.745	-2.08181
1.746	-2.88309	1.746	-2.5		1.746	-3.75	1.746	-2.0757
1.747	-2.88273	1.747	-2.5		1.747	-3.75	1.747	-2.06942
1.748	-2.88237	1.748	-2.5		1.748	-3.75	1.748	-2.06299
1.749	-2.88201	1.749	-2.5		1.749	-3.75	1.749	-2.05639
1.75	-2.88164	1.75	-2.5		1.75	-3.75	1.75	-2.04965
1.751	-2.88127	1.751	-2.5		1.751	-3.75	1.751	-2.04287
1.752	-2.88091	1.752	-2.5		1.752	-3.75	1.752	-2.03615
1.753	-2.88054	1.753	-2.5		1.753	-3.75	1.753	-2.02949
1.754	-2.88017	1.754	-2.5		1.754	-3.75	1.754	-2.0229
1.755	-2.8798	1.755	-2.5		1.755	-3.75	1.755	-2.01639
1.756	-2.87943	1.756	-2.5		1.756	-3.75	1.756	-2.00997
1.757	-2.8791	1.757	-2.5		1.757	-3.75	1.757	-2.00364
1.758	-2.87885	1.758	-2.5		1.758	-3.75	1.758	-1.9974
1.759	-2.87868	1.759	-2.5		1.759	-3.75	1.759	-1.99127
1.76	-2.87859	1.76	-2.5		1.76	-3.75	1.76	-1.98525
1.761	-2.87857	1.761	-2.5		1.761	-3.75	1.761	-1.97935
1.762	-2.87864	1.762	-2.5		1.762	-3.75	1.762	-1.97357
1.763	-2.87878	1.763	-2.5		1.763	-3.75	1.763	-1.96791
1.764	-2.87896	1.764	-2.5		1.764	-3.75	1.764	-1.96238
1.765	-2.87915	1.765	-2.5		1.765	-3.75	1.765	-1.957
1.766	-2.87934	1.766	-2.5		1.766	-3.75	1.766	-1.95175
1.767	-2.87952	1.767	-2.5		1.767	-3.75	1.767	-1.94666
1.768	-2.87971	1.768	-2.5		1.768	-3.75	1.768	-1.94172
1.769	-2.8799	1.769	-2.5		1.769	-3.75	1.769	-1.93693
1.77	-2.88009	1.77	-2.5		1.77	-3.75	1.77	-1.93231
1.771	-2.88028	1.771	-2.5		1.771	-3.75	1.771	-1.92786
1.772	-2.88046	1.772	-2.5		1.772	-3.75	1.772	-1.92358
1.773	-2.88065	1.773	-2.5		1.773	-3.75	1.773	-1.91947
1.774	-2.88084	1.774	-2.5		1.774	-3.75	1.774	-1.91555
1.775	-2.88103	1.775	-2.5		1.775	-3.75	1.775	-1.9118
1.776	-2.88121	1.776	-2.5		1.776	-3.75	1.776	-1.90825
1.777	-2.8814	1.777	-2.5		1.777	-3.75	1.777	-1.90488
1.778	-2.88162	1.778	-2.5		1.778	-3.75	1.778	-1.90171
1.779	-2.88192	1.779	-2.5		1.779	-3.75	1.779	-1.89874
1.78	-2.8823	1.78	-2.5		1.78	-3.75	1.78	-1.89597
1.781	-2.88271	1.781	-2.5		1.781	-3.75	1.781	-1.8934
1.782	-2.88312	1.782	-2.5		1.782	-3.75	1.782	-1.89103
1.783	-2.88352	1.783	-2.5		1.783	-3.75	1.783	-1.88887
1.784	-2.88393	1.784	-2.5		1.784	-3.75	1.784	-1.88692
1.785	-2.88433	1.785	-2.5		1.785	-3.75	1.785	-1.88519
1.786	-2.88472	1.786	-2.5		1.786	-3.75	1.786	-1.88367
1.787	-2.88511	1.787	-2.5		1.787	-3.75	1.787	-1.88236
1.788	-2.8855	1.788	-2.5		1.788	-3.75	1.788	-1.88127
1.789	-2.88588	1.789	-2.5		1.789	-3.75	1.789	-1.88039
1.79	-2.88626	1.79	-2.5		1.79	-3.75	1.79	-1.87973
1.791	-2.88663	1.791	-2.5		1.791	-3.75	1.791	-1.87929
1.792	-2.88699	1.792	-2.5		1.792	-3.75	1.792	-1.87908
1.793	-2.88735	1.793	-2.5		1.793	-3.75	1.793	-1.87908
1.794	-2.8877	1.794	-2.5		1.794	-3.75	1.794	-1.87929
1.795	-2.88808	1.795	-2.5		1.795	-3.75	1.795	-1.87973
1.796	-2.88853	1.796	-2.5		1.796	-3.75	1.796	-1.88039
1.797	-2.88905	1.797	-2.5		1.797	-3.75	1.797	-1.88127
1.798	-2.88964	1.798	-2.5		1.798	-3.75	1.798	-1.88236
1.799	-2.8903	1.799	-2.5		1.799	-3.75	1.799	-1.88367
1.8	-2.89102	1.8	-2.5		1.8	-3.75	1.8	-1.88519
1.801	-2.89181	1.801	-2.5		1.801	-3.75	1.801	-1.88692
1.802	-2.89263	1.802	-2.5		1.802	-3.75	1.802	-1.88887
1.803	-2.89344	1.803	-2.5		1.803	-3.75	1.803	-1.89103
1.804	-2.89423	1.804	-2.5		1.804	-3.75	1.804	-1.8934
1.805	-2.89501	1.805	-2.5		1.805	-3.75	1.805	-1.89597
1.806	-2.89578	1.806	-2.5		1.806	-3.75	1.806	-1.89874
1.807	-2.89653	1.807	-2.5		1.807	-3.75	1.807	-1.90171
1.808	-2.89726	1.808	-2.5		1.808	-3.75	1.808	-1.90488
1.809	-2.89798	1.809	-2.5		1.809	-3.75	1.809	-1.90825
1.81	-2.89868	1.81	-2.5		1.81	-3.75	1.81	-1.9118
1.811	-2.89937	1.811	-2.5		1.811	-3.75	1.811	-1.91545
1.812	-2.90003	1.812	-2.5		1.812	-3.75	1.812	-1.91908
1.813	-2.90067	1.813	-2.5		1.813	-3.75	1.813	-1.92271
1.814	-2.9013	1.814	-2.5		1.814	-3.75	1.814	-1.92631
1.815	-2.90194	1.815	-2.5		1.815	-3.75	1.815	-1.9299
1.816	-2.90264	1.816	-2.5		1.816	-3.75	1.816	-1.93346
1.817	-2.90339	1.817	-2.5		1.817	-3.75	1.817	-1.93699
1.818	-2.9042	1.818	-2.5		1.818	-3.75	1.818	-1.94049
1.819	-2.90507	1.819	-2.5		1.819	-3.75	1.819	-1.94396
1.82	-2.90598	1.82	-2.5		1.82	-3.75	1.82	-1.94739
1.821	-2.90695	1.821	-2.5		1.821	-3.75	1.821	-1.95078
1.822	-2.90797	1.822	-2.5		1.822	-3.75	1.822	-1.95412
1.823	-2.909	1.823	-2.5		1.823	-3.75	1.823	-1.95742
1.824	-2.91	1.824	-2.5		1.824	-3.75	1.824	-1.96066
1.825	-2.91098	1.825	-2.5		1.825	-3.75	1.825	-1.96386
1.826	-2.91192	1.826	-2.5		1.826	-3.75	1.826	-1.96699
1.827	-2.91283	1.827	-2.5		1.827	-3.75	1.827	-1.97006
1.828	-2.91371	1.828	-2.5		1.828	-3.75	1.828	-1.97307
1.829	-2.91456	1.829	-2.5		1.829	-3.75	1.829	-1.97602
1.83	-2.91537	1.83	-2.5		1.83	-3.75	1.83	-1.97889
1.831	-2.91615	1.831	-2.5		1.831	-3.75	1.831	-1.9817
1.832	-2.91694	1.832	-2.5		1.832	-3.75	1.832	-1.98442
1.833	-2.91776	1.833	-2.5		1.833	-3.75	1.833	-1.98708
1.834	-2.91863	1.834	-2.5		1.834	-3.75	1.834	-1.98965
1.835	-2.91953	1.835	-2.5		1.835	-3.75	1.835	-1.99213
1.836	-2.92048	1.836	-2.5		1.836	-3.75	1.836	-1.99454
1.837	-2.92146	1.837	-2.5		1.837	-3.75	1.837	-1.99685
1.838	-2.92248	1.838	-2.5		1.838	-3.75	1.838	-1.99908
1.839	-2.92354	1.839	-2.5		1.839	-3.75	1.839	-2.00122
1.84	-2.92463	1.84	-2.5		1.84	-3.75	1.84	-2.00326
1.841	-2.92575	1.841	-2.5		1.841	-3.75	1.841	-2.0052
1.842	-2.92691	1.842	-2.5		1.842	-3.75	1.842	-2.00705
1.843	-2.92806	1.843	-2.5		1.843	-3.75	1.843	-2.0088
1.844	-2.92916	1.844	-2.5		1.844	-3.75	1.844	-2.01045
1.845	-2.93022	1.845	-2.5		1.845	-3.75	1.845	-2.01199
1.846	-2.93122	1.846	-2.5		1.846	-3.75	1.846	-2.01343
1.847	-2.93218	1.847	-2.5		1.847	-3.75	1.847	-2.01477
1.848	-2.93309	1.848	-2.5		1.848	-3.75	1.848	-2.01599
1.849	-2.93394	1.849	-2.5		1.849	-3.75	1.849	-2.01711
1.85	-2.93474	1.85	-2.5		1.85	-3.75	1.85	-2.01812
1.851	-2.93549	1.851	-2.5		1.851	-3.75	1.851	-2.01902
1.852	-2.93623	1.852	-2.5		1.852	-3.75	1.852	-2.01981
1.853	-2.93698	1.853	-2.5		1.853	-3.75	1.853	-2.02049
1.854	-2.93776	1.854	-2.5		1.854	-3.75	1.854	-2.02105
1.855	-2.93856	1.855	-2.5		1.855	-3.75	1.855	-2.0215
1.856	-2.93938	1.856	-2.5		1.856	-3.75	1.856	-2.02184
1.857	-2.94022	1.857	-2.5		1.857	-3.75	1.857	-2.02207
1.858	-2.94107	1.858	-2.5		1.858	-3.75	1.858	-2.02217
1.859	-2.94195	1.859	-2.5		1.859	-3.75	1.859	-2.02217
1.86	-2.94284	1.86	-2.5		1.86	-3.75	1.86	-2.02205
1.861	-2.94375	1.861	-2.5		1.861	-3.75	1.861	-2.02182
1.862	-2.94464	1.862	-2.5		1.862	-3.75	1.862	-2.02147
1.863	-2.94546	1.863	-2.5		1.863	-3.75	1.863	-2.02111
1.864	-2.94622	1.864	-2.5		1.864	-3.75	1.864	-2.02082
1.865	-2.94691	1.865	-2.5		1.865	-3.75	1.865	-2.02062
1.866	-2.94754	1.866	-2.5		1.866	-3.75	1.866	-2.0205
1.867	-2.9481	1.867	-2.5		1.867	-3.75	1.867	-2.02046
1.868	-2.9486	1.868	-2.5		1.868	-3.75	1.868	-2.0205
1.869	-2.94907	1.869	-2.5		1.869	-3.75	1.869	-2.02062
1.87	-2.94955	1.87	-2.5		1.87	-3.75	1.87	-2.02082
1.871	-2.95003	1.871	-2.5		1.871	-3.75	1.871	-2.02111
1.872	-2.95053	1.872	-2.5		1.872	-3.75	1.872	-2.02147
1.873	-2.95104	1.873	-2.5		1.873	-3.75	1.873	-2.02191
1.874	-2.95155	1.874	-2.5		1.874	-3.75	1.874	-2.02244
1.875	-2.95207	1.875	-2.5		1.875	-3.75	1.875	-2.02304
1.876	-2.9526	1.876	-2.5		1.876	-3.75	1.876	-2.02372
1.877	-2.95314	1.877	-2.5		1.877	-3.75	1.877	-2.02448
1.878	-2.95368	1.878	-2.5		1.878	-3.75	1.878	-2.02532
1.879	-2.95423	1.879	-2.5		1.879	-3.75	1.879	-2.02623
1.88	-2.95478	1.88	-2.5		1.88	-3.75	1.88	-2.02722
1.881	-2.95533	1.881	-2.5		1.881	-3.75	1.881	-2.02828
1.882	-2.95586	1.882	-2.5		1.882	-3.75	1.882	-2.02942
1.883	-2.9563	1.883	-2.5		1.883	-3.75	1.883	-2.03063
1.884	-2.95668	1.884	-2.5		1.884	-3.75	1.884	-2.03191
1.885	-2.95698	1.885	-2.5		1.885	-3.75	1.885	-2.03326
1.886	-2.9572	1.886	-2.5		1.886	-3.75	1.886	-2.03468
1.887	-2.95735	1.887	-2.5		1.887	-3.75	1.887	-2.03616
1.888	-2.95746	1.888	-2.5		1.888	-3.75	1.888	-2.03772
1.889	-2.95757	1.889	-2.5		1.889	-3.75	1.889	-2.03933
1.89	-2.95769	1.89	-2.5		1.89	-3.75	1.89	-2.04101
1.891	-2.95781	1.891	-2.5		1.891	-3.75	1.891	-2.04275
1.892	-2.95792	1.892	-2.5		1.892	-3.75	1.892	-2.04455
1.893	-2.95804	1.893	-2.5		1.893	-3.75	1.893	-2.04641
1.894	-2.95816	1.894	-2.5		1.894	-3.75	1.894	-2.04832
1.895	-2.95829	1.895	-2.5		1.895	-3.75	1.895	-2.05029
1.896	-2.95841	1.896	-2.5		1.896	-3.75	1.896	-2.05231
1.897	-2.95853	1.897	-2.5		1.897	-3.75	1.897	-2.05437
1.898	-2.95866	1.898	-2.5		1.898	-3.75	1.898	-2.05649
1.899	-2.95875	1.899	-2.5		1.899	-3.75	1.899	-2.05865
1.9	-2.95876	1.9	-2.5		1.9	-3.75	1.9	-2.06076
1.901	-2.95869	1.901	-2.5		1.901	-3.75	1.901	-2.06272
1.902	-2.95855	1.902	-2.5		1.902	-3.75	1.902	-2.06452
1.903	-2.95833	1.903	-2.5		1.903	-3.75	1.903	-2.06617
1.904	-2.95803	1.904	-2.5		1.904	-3.75	1.904	-2.06766
1.905	-2.9577	1.905	-2.5		1.905	-3.75	1.905	-2.069
1.906	-2.95737	1.906	-2.5		1.906	-3.75	1.906	-2.07017
1.907	-2.95704	1.907	-2.5		1.907	-3.75	1.907	-2.07118
1.908	-2.95671	1.908	-2.5		1.908	-3.75	1.908	-2.07203
1.909	-2.95638	1.909	-2.5		1.909	-3.75	1.909	-2.07271
1.91	-2.95606	1.91	-2.5		1.91	-3.75	1.91	-2.07324
1.911	-2.95574	1.911	-2.5		1.911	-3.75	1.911	-2.07359
1.912	-2.95543	1.912	-2.5		1.912	-3.75	1.912	-2.07379
1.913	-2.95512	1.913	-2.5		1.913	-3.75	1.913	-2.07382
1.914	-2.95481	1.914	-2.5		1.914	-3.75	1.914	-2.07368
1.915	-2.95451	1.915	-2.5		1.915	-3.75	1.915	-2.07338
1.916	-2.95421	1.916	-2.5		1.916	-3.75	1.916	-2.07292
1.917	-2.95388	1.917	-2.5		1.917	-3.75	1.917	-2.07229
1.918	-2.95347	1.918	-2.5		1.918	-3.75	1.918	-2.0715
1.919	-2.953	1.919	-2.5		1.919	-3.75	1.919	-2.07054
1.92	-2.95245	1.92	-2.5		1.92	-3.75	1.92	-2.06943
1.921	-2.95183	1.921	-2.5		1.921	-3.75	1.921	-2.06815
1.922	-2.95115	1.922	-2.5		1.922	-3.75	1.922	-2.06672
1.923	-2.95039	1.923	-2.5		1.923	-3.75	1.923	-2.06512
1.924	-2.9496	1.924	-2.5		1.924	-3.75	1.924	-2.06337
1.925	-2.94883	1.925	-2.5		1.925	-3.75	1.925	-2.06157
1.926	-2.94806	1.926	-2.5		1.926	-3.75	1.926	-2.0598
1.927	-2.94731	1.927	-2.5		1.927	-3.75	1.927	-2.05808
1.928	-2.94656	1.928	-2.5		1.928	-3.75	1.928	-2.0564
1.929	-2.94583	1.929	-2.5		1.929	-3.75	1.929	-2.05477
1.93	-2.94511	1.93	-2.5		1.93	-3.75	1.93	-2.05318
1.931	-2.94441	1.931	-2.5		1.931	-3.75	1.931	-2.05165
1.932	-2.94372	1.932	-2.5		1.932	-3.75	1.932	-2.05016
1.933	-2.94305	1.933	-2.5		1.933	-3.75	1.933	-2.04873
1.934	-2.94235	1.934	-2.5		1.934	-3.75	1.934	-2.04735
1.935	-2.94159	1.935	-2.5		1.935	-3.75	1.935	-2.04602
1.936	-2.94077	1.936	-2.5		1.936	-3.75	1.936	-2.04475
1.937	-2.9399	1.937	-2.5		1.937	-3.75	1.937	-2.04354
1.938	-2.93896	1.938	-2.5		1.938	-3.75	1.938	-2.04239
1.939	-2.93797	1.939	-2.5		1.939	-3.75	1.939	-2.0413
1.94	-2.93692	1.94	-2.5		1.94	-3.75	1.94	-2.04027
1.941	-2.93586	1.941	-2.5		1.941	-3.75	1.941	-2.0393
1.942	-2.93481	1.942	-2.5		1.942	-3.75	1.942	-2.03839
1.943	-2.93379	1.943	-2.5		1.943	-3.75	1.943	-2.03754
1.944	-2.9328	1.944	-2.5		1.944	-3.75	1.944	-2.03676
1.945	-2.93183	1.945	-2.5		1.945	-3.75	1.945	-2.03605
1.946	-2.93089	1.946	-2.5		1.946	-3.75	1.946	-2.0354
1.947	-2.92998	1.947	-2.5		1.947	-3.75	1.947	-2.03482
1.948	-2.9291	1.948	-2.5		1.948	-3.75	1.948	-2.03431
1.949	-2.92824	1.949	-2.5		1.949	-3.75	1.949	-2.03386
1.95	-2.92742	1.95	-2.5		1.95	-3.75	1.95	-2.03348
1.951	-2.92658	1.951	-2.5		1.951	-3.75	1.951	-2.03317
1.952	-2.92571	1.952	-2.5		1.952	-3.75	1.952	-2.03293
1.953	-2.92479	1.953	-2.5		1.953	-3.75	1.953	-2.03275
1.954	-2.92382	1.954	-2.5		1.954	-3.75	1.954	-2.03265
1.955	-2.92281	1.955	-2.5		1.955	-3.75	1.955	-2.03262
1.956	-2.92176	1.956	-2.5		1.956	-3.75	1.956	-2.03265
1.957	-2.92067	1.957	-2.5		1.957	-3.75	1.957	-2.03275
1.958	-2.91954	1.958	-2.5		1.958	-3.75	1.958	-2.03293
1.959	-2.91838	1.959	-2.5		1.959	-3.75	1.959	-2.03317
1.96	-2.91717	1.96	-2.5		1.96	-3.75	1.96	-2.03348
1.961	-2.91593	1.961	-2.5		1.961	-3.75	1.961	-2.03386
1.962	-2.91465	1.962	-2.5		1.962	-3.75	1.962	-2.03431
1.963	-2.91335	1.963	-2.5		1.963	-3.75	1.963	-2.03482
1.964	-2.912	1.964	-2.5		1.964	-3.75	1.964	-2.0354
1.965	-2.91067	1.965	-2.5		1.965	-3.75	1.965	-2.03605
1.966	-2.90938	1.966	-2.5		1.966	-3.75	1.966	-2.03676
1.967	-2.90811	1.967	-2.5		1.967	-3.75	1.967	-2.03754
1.968	-2.9068	1.968	-2.5		1.968	-3.75	1.968	-2.03839
1.969	-2.90547	1.969	-2.5		1.969	-3.75	1.969	-2.0393
1.97	-2.90412	1.97	-2.5		1.97	-3.75	1.97	-2.04027
1.971	-2.90274	1.971	-2.5		1.971	-3.75	1.971	-2.0413
1.972	-2.90134	1.972	-2.5		1.972	-3.75	1.972	-2.04239
1.973	-2.89992	1.973	-2.5		1.973	-3.75	1.973	-2.04354
1.974	-2.89848	1.974	-2.5		1.974	-3.75	1.974	-2.04475
1.975	-2.89703	1.975	-2.5		1.975	-3.75	1.975	-2.04602
1.976	-2.89555	1.976	-2.5		1.976	-3.75	1.976	-2.04735
1.977	-2.89406	1.977	-2.5		1.977	-3.75	1.977	-2.04873
1.978	-2.89256	1.978	-2.5		1.978	-3.75	1.978	-2.05016
1.979	-2.89105	1.979	-2.5		1.979	-3.75	1.979	-2.05165
1.98	-2.88952	1.98	-2.5		1.98	-3.75	1.98	-2.05318
1.981	-2.88799	1.981	-2.5		1.981	-3.75	1.981	-2.05477
1.982	-2.88649	1.982	-2.5		1.982	-3.75	1.982	-2.0563
1.983	-2.88506	1.983	-2.5		1.983	-3.75	1.983	-2.05769
1.984	-2.88366	1.984	-2.5		1.984	-3.75	1.984	-2.05893
1.985	-2.88226	1.985	-2.5		1.985	-3.75	1.985	-2.06002
1.986	-2.88086	1.986	-2.5		1.986	-3.75	1.986	-2.06096
1.987	-2.87945	1.987	-2.5		1.987	-3.75	1.987	-2.06174
1.988	-2.87805	1.988	-2.5		1.988	-3.75	1.988	-2.06238
1.989	-2.87665	1.989	-2.5		1.989	-3.75	1.989	-2.06285
1.99	-2.87525	1.99	-2.5		1.99	-3.75	1.99	-2.06318
1.991	-2.87386	1.991	-2.5		1.991	-3.75	1.991	-2.06335
1.992	-2.87247	1.992	-2.5		1.992	-3.75	1.992	-2.06337
1.993	-2.8711	1.993	-2.5		1.993	-3.75	1.993	-2.06323
1.994	-2.86973	1.994	-2.5		1.994	-3.75	1.994	-2.06294
1.995	-2.86837	1.995	-2.5		1.995	-3.75	1.995	-2.06249
1.996	-2.86702	1.996	-2.5		1.996	-3.75	1.996	-2.06189
1.997	-2.86569	1.997	-2.5		1.997	-3.75	1.997	-2.06114
[truncated: 199,049+ more rows]

## Sheet: Fig2E
Figure2E, Stationary, data
-14	-10	-3	-9	-4	-12	-6	5	4	-12	-12	14	5	-11	-10	3	3	-11	0	-8	-4	1	-6	-2	1
-27	-19	-5	-18	-7	-23	-11	10	7	-23	-23	28	10	-22	-19	6	5	-21	0	-16	-7	2	-12	-3	1
-32	-16	-7	-16	0	-27	-12	-2	1	-23	-30	-2	4	-16	1	-3	-3	-22	8	-7	6	1	-12	-7	-1
-27	-16	-11	-11	-5	-23	-7	-9	2	-21	-34	-40	0	1	22	-10	-10	-13	13	1	14	5	-13	-11	-7
-17	-21	-14	-10	-12	-11	3	-7	7	-15	-33	-53	5	15	25	-5	-12	3	14	11	15	8	-9	-11	-11
-6	-13	-6	0	-6	13	16	5	10	4	-25	-31	15	23	23	14	-6	24	21	21	15	11	2	-2	-8
3	12	12	20	13	39	31	20	16	33	-20	9	23	33	31	37	15	43	34	28	16	18	17	14	1
0	25	13	25	19	40	26	12	15	36	-25	22	19	28	26	36	21	34	25	20	5	13	18	13	5
-35	-7	-33	-18	-14	-9	-25	-41	-24	-16	-52	-27	-22	-20	-22	-17	-37	-23	-27	-21	-39	-35	-26	-27	-31
-87	-74	-109	-87	-77	-81	-100	-113	-100	-97	-98	-111	-92	-95	-94	-100	-139	-107	-98	-83	-105	-116	-104	-90	-97
-112	-109	-148	-119	-111	-117	-138	-145	-142	-135	-124	-153	-130	-132	-128	-141	-191	-149	-132	-114	-138	-159	-145	-122	-131
-88	-70	-106	-82	-78	-83	-98	-111	-98	-96	-91	-109	-88	-89	-92	-100	-134	-104	-95	-83	-100	-119	-104	-84	-91
-30	14	-10	-4	-1	-9	-10	-36	-3	-7	-10	-16	4	0	-11	-8	-10	-3	-16	-13	-14	-25	-9	6	-11
33	81	78	64	67	55	70	33	74	71	76	66	82	72	64	73	97	88	53	53	67	63	75	78	56
85	101	120	98	102	90	107	76	106	102	130	110	117	101	103	110	147	128	85	91	108	106	114	92	88
120	94	121	101	104	102	102	90	103	96	147	120	117	101	108	108	150	121	84	97	112	105	113	73	92
136	78	107	81	87	97	86	82	84	78	139	100	99	90	96	87	127	94	66	79	103	86	91	56	82
126	59	88	55	60	78	78	61	63	61	118	67	72	72	79	64	98	69	43	57	91	68	69	54	66
98	41	65	32	32	47	72	43	43	41	92	38	45	51	56	43	70	56	31	42	70	50	54	53	52
69	27	41	13	5	16	56	35	28	22	66	23	25	33	36	28	43	50	31	27	43	34	45	44	46
48	19	21	4	-9	-3	37	34	17	10	45	19	14	18	24	12	18	39	30	12	17	27	41	31	43
34	10	7	7	-7	-9	23	31	7	4	22	18	7	1	14	-1	1	21	17	4	-3	23	35	20	34
22	2	1	12	-2	-7	12	18	3	1	-5	15	-8	-12	4	-9	-1	6	-1	6	-17	10	26	12	19
15	-3	-3	11	-3	-4	-1	-3	1	-8	-31	6	-28	-14	-7	-16	6	-5	-16	9	-28	-1	13	5	6
9	-7	-8	3	-8	-4	-9	-16	-7	-18	-45	-5	-38	-7	-16	-25	6	-15	-21	0	-31	-4	1	-3	-5
2	-17	-15	-6	-18	-5	-10	-13	-16	-20	-47	-11	-34	-2	-18	-27	-7	-20	-17	-19	-25	-6	-9	-15	-14
-5	-27	-20	-11	-28	-7	-5	-11	-22	-22	-42	-11	-23	-5	-15	-17	-24	-23	-14	-29	-18	-16	-15	-27	-22
-8	-31	-23	-10	-33	-13	-1	-19	-32	-24	-33	-6	-16	-17	-16	-6	-31	-25	-16	-23	-21	-25	-20	-34	-24
-9	-32	-29	-9	-27	-25	-8	-27	-41	-18	-25	-4	-8	-30	-15	-5	-34	-27	-14	-15	-25	-28	-23	-38	-21
-13	-33	-34	-9	-19	-45	-25	-20	-40	-5	-16	-4	1	-37	-11	-13	-38	-25	-6	-12	-20	-27	-24	-36	-15
-20	-30	-35	-10	-20	-59	-39	-8	-27	-1	-6	-6	0	-35	-9	-22	-43	-20	2	-14	-14	-28	-24	-24	-14
-27	-18	-35	-13	-25	-51	-43	0	-15	-7	9	-10	-12	-28	-14	-23	-46	-11	0	-14	-8	-31	-24	-9	-22
Figure2E, Stationary, junk
-10	2	12	-3	13	10	16	14	-9	3	-4	11	-4	17	-8	14
-14	3	24	-5	26	15	31	28	-17	4	-5	17	-7	25	-11	27
-19	4	22	-8	42	20	24	33	3	5	-7	22	3	33	-15	9
-10	5	12	-10	44	21	15	31	21	16	-14	20	16	32	-22	-13
1	5	12	-9	36	28	10	24	37	22	-16	10	27	21	-19	-27
2	6	20	-3	24	36	8	12	33	20	-16	10	27	2	-2	-28
-3	16	21	-1	7	40	-2	-5	-1	14	-17	15	13	-10	19	-24
-13	26	6	-10	-12	30	-23	-22	-40	3	-21	6	-10	-17	17	-27
-33	5	-23	-33	-33	-8	-44	-42	-65	-15	-34	-20	-35	-33	-11	-43
-56	-41	-55	-63	-59	-52	-59	-61	-79	-45	-54	-51	-58	-56	-49	-67
-66	-65	-69	-80	-74	-70	-66	-69	-84	-64	-66	-64	-68	-65	-66	-81
-56	-44	-53	-61	-58	-57	-57	-57	-74	-43	-52	-52	-57	-57	-47	-65
-33	-5	-17	-16	-21	-34	-32	-30	-48	1	-23	-24	-32	-44	-3	-33
-7	17	8	26	12	-13	-11	-3	-18	35	1	1	-7	-40	29	-7
9	19	2	41	33	3	-5	15	9	40	14	11	9	-36	38	7
22	20	-19	35	42	12	0	27	25	25	27	9	15	-22	26	20
32	29	-31	25	38	14	13	34	32	13	41	5	7	-5	-2	29
37	35	-24	16	26	7	28	31	33	11	46	2	-4	6	-22	20
39	30	-10	9	11	-5	30	12	32	9	40	0	-10	10	-17	3
37	19	2	11	1	-10	22	-6	32	5	31	-4	-7	12	7	-4
29	12	13	23	4	-5	12	-15	33	3	25	-5	-2	13	33	-1
22	9	20	37	19	3	6	-15	25	3	23	-7	-2	17	47	-2
20	6	19	31	26	6	7	-9	8	4	29	-6	-8	21	45	-9
25	5	15	15	15	0	14	-1	-6	0	33	-2	-8	26	31	-17
35	2	10	7	-10	-10	15	1	-12	-9	23	10	1	28	15	-17
44	-7	6	10	-31	-17	5	-4	-12	-14	6	23	8	24	3	-5
29	-16	11	19	-38	-16	-3	-10	-3	-8	-5	26	14	13	-3	17
-1	-18	28	17	-27	-12	-2	-14	5	1	-9	25	21	1	-7	34
-18	-8	42	3	-14	-9	6	-17	7	4	-12	20	24	-6	-11	30
-15	1	41	-5	-8	-11	11	-14	13	1	-17	12	22	-7	-5	16
-6	-3	35	0	-8	-11	9	-2	22	-7	-19	5	15	-1	7	7
-6	-7	27	4	-13	-5	6	13	29	-17	-21	5	8	6	5	2
Figure2E, Walking, data
-4	-8	-1	-6	-4	1	5	2	-8	4	-11	-15	22	-5	6	-2	1	5	5	4	-7	-3	-1	2	-1
-8	-15	-2	-11	-8	1	10	3	-16	7	-21	-30	43	-9	12	-4	2	10	9	7	-13	-5	-2	3	-1
-9	-5	8	-15	-3	7	7	9	-10	8	-23	-22	29	-5	11	-19	-9	14	3	6	-19	-11	3	-1	10
-12	6	7	-12	2	8	5	4	-6	5	-17	-24	30	-5	6	-30	-10	15	-3	9	-12	-14	7	-3	12
-14	12	2	-3	2	-3	5	-2	-2	8	-5	-15	33	-6	3	-27	4	10	-5	14	0	-11	9	0	9
-6	23	8	19	0	-13	11	6	12	23	6	18	34	5	11	-5	24	14	1	18	13	1	18	6	3
17	40	26	45	2	-9	26	26	32	44	12	61	30	27	26	30	44	26	14	20	26	21	39	13	7
23	33	29	39	-4	-9	24	26	23	35	3	70	11	29	20	39	37	24	10	5	21	22	36	4	10
-29	-31	-18	-22	-49	-58	-30	-23	-39	-33	-37	11	-41	-23	-35	-18	-27	-28	-39	-47	-34	-22	-27	-52	-23
-117	-119	-105	-102	-123	-153	-118	-106	-123	-136	-100	-80	-120	-106	-126	-109	-120	-113	-123	-118	-119	-93	-121	-142	-88
-160	-159	-150	-139	-162	-206	-163	-144	-164	-186	-133	-124	-164	-147	-174	-153	-165	-158	-169	-152	-163	-128	-167	-189	-124
-109	-121	-104	-95	-124	-153	-116	-99	-120	-133	-92	-87	-123	-109	-126	-108	-116	-117	-124	-114	-115	-90	-120	-134	-87
-2	-35	1	2	-34	-29	-18	-2	-19	-26	2	0	-28	-24	-17	-9	-12	-18	-14	-35	-14	-7	-14	-9	-5
87	45	94	85	57	79	57	82	75	63	90	81	52	60	77	75	79	70	89	39	75	63	79	105	61
131	90	132	117	111	134	88	122	125	104	131	127	88	109	119	110	125	114	138	86	117	94	120	159	91
136	104	119	111	126	134	92	125	131	107	127	137	90	116	113	106	125	119	134	103	118	95	123	156	97
114	103	86	92	107	103	86	109	109	90	106	124	76	99	88	84	99	100	107	95	94	83	117	134	91
85	97	56	72	72	66	76	87	80	72	82	101	60	81	68	57	74	73	80	75	66	62	107	112	72
63	83	35	53	46	46	65	60	64	63	58	79	51	64	55	39	65	53	60	56	43	36	84	84	46
44	63	26	36	40	39	53	32	61	54	37	53	42	43	41	34	59	39	39	42	24	11	52	46	26
27	45	16	22	40	30	36	14	55	39	27	19	31	24	24	34	37	27	15	29	6	-9	32	10	17
18	32	5	12	24	18	20	12	37	16	23	-15	28	11	9	32	1	13	-3	14	-5	-20	25	-7	13
14	21	-3	6	2	0	9	16	16	-2	14	-28	30	3	0	19	-33	1	-15	4	-3	-18	15	-8	3
9	7	-10	2	-8	-15	-2	13	-2	-6	-5	-29	20	-2	-3	0	-46	-6	-21	-4	0	-12	1	-3	-10
-1	-9	-21	-2	-13	-7	-17	-1	-16	-10	-24	-19	-5	-4	-2	-12	-40	-7	-20	-10	-1	-12	-7	2	-16
-13	-21	-23	-8	-19	22	-33	-18	-24	-27	-33	-1	-30	-7	-4	-16	-32	-8	-21	-15	-2	-14	-11	8	-15
-23	-23	-15	-17	-24	33	-35	-29	-21	-46	-33	21	-47	-14	-11	-19	-31	-11	-29	-16	2	-8	-14	3	-15
-30	-15	-12	-26	-28	10	-28	-33	-14	-44	-35	23	-53	-16	-20	-22	-34	-18	-34	-13	0	0	-14	-18	-16
-28	-4	-18	-35	-33	-24	-24	-31	-11	-22	-31	-1	-48	-15	-23	-25	-34	-28	-32	-8	-8	-4	-17	-42	-18
-27	-6	-22	-38	-37	-37	-25	-29	-10	-2	-17	-31	-34	-25	-17	-27	-30	-32	-25	-9	-18	-16	-24	-59	-23
-30	-20	-20	-32	-39	-26	-24	-31	-16	4	-8	-44	-21	-36	-16	-28	-23	-26	-18	-20	-23	-26	-29	-64	-31
-33	-34	-19	-28	-41	-4	-18	-34	-29	-3	-13	-42	-15	-35	-31	-27	-14	-20	-11	-34	-17	-28	-30	-61	-33
Figure2E, Walking, junk
-1	-4	-8	4	-3	2	7	21	3	0	-3	2	-6	10	4	-1	1	-34	10	6
-1	-8	-15	8	-5	3	11	41	4	0	-5	3	-12	15	5	-2	2	-67	20	8
-1	-7	-5	11	-2	15	14	63	5	0	-6	15	-7	20	7	-3	2	-54	20	11
-4	-2	7	21	5	30	-5	56	3	5	4	28	3	12	-1	5	-12	-28	18	10
-1	3	17	28	16	35	-21	20	9	11	5	41	15	2	-6	12	-21	-5	14	18
6	8	18	24	22	26	-26	-20	15	13	4	50	23	4	-8	11	-16	11	11	28
10	0	7	10	13	19	-19	-41	13	8	6	48	20	15	-8	10	-3	17	8	28
3	-23	-10	-9	-7	11	-19	-47	-1	-4	7	25	5	14	-12	6	-1	10	-4	10
-22	-46	-33	-37	-35	-14	-34	-53	-25	-23	-11	-18	-24	-14	-29	-16	-23	-17	-30	-25
-54	-61	-61	-63	-63	-50	-57	-64	-54	-50	-45	-62	-54	-53	-53	-51	-56	-53	-56	-57
-69	-64	-75	-74	-76	-69	-68	-70	-69	-66	-64	-79	-67	-72	-66	-68	-73	-70	-66	-70
-52	-59	-57	-63	-64	-48	-56	-64	-50	-48	-44	-66	-54	-52	-53	-54	-58	-57	-58	-57
-18	-41	-16	-39	-37	-3	-32	-47	-17	-11	0	-35	-25	-8	-26	-26	-28	-28	-40	-21
9	-18	18	-20	-7	34	-2	-26	5	15	32	1	6	26	1	-7	-8	1	-18	19
24	-7	28	-7	12	40	30	-10	8	24	39	23	36	31	25	-3	0	25	2	40
36	-5	22	12	14	29	46	0	2	23	33	27	52	18	42	8	16	35	22	39
56	-4	13	36	9	20	32	8	0	22	23	22	50	5	42	31	36	14	39	24
67	-5	8	52	6	18	1	19	7	24	12	22	40	5	27	48	43	-15	44	12
55	-9	10	50	3	21	-15	30	14	26	6	24	29	9	9	42	35	-17	39	8
31	-12	15	38	-3	28	-4	32	14	20	7	18	14	9	4	22	24	8	32	5
9	-12	9	25	-7	27	12	25	10	15	8	8	1	9	17	11	22	27	25	0
-5	-10	-1	16	-5	14	11	17	12	9	7	-1	-1	10	36	17	25	21	17	-3
-15	-6	-3	11	1	1	-12	10	15	1	5	-2	11	9	47	31	23	4	11	-4
-19	0	1	9	3	-10	-40	7	9	2	4	11	26	8	45	37	14	0	2	-1
-20	9	6	11	5	-16	-58	10	-1	9	2	31	36	9	36	31	0	12	-5	2
-19	23	8	10	11	-14	-42	14	-5	9	3	43	37	8	24	15	-16	19	-6	-4
-16	41	12	4	15	-9	-3	8	-7	-4	2	34	32	5	15	-6	-29	9	-3	-12
-13	36	26	-2	13	-5	20	-2	-9	-14	4	9	21	4	6	-20	-31	-5	0	-9
-11	5	37	-8	7	-6	25	-4	-2	-8	14	-17	11	4	-8	-19	-21	-6	2	-1
-6	-18	32	-12	2	-8	38	0	3	3	22	-28	3	-1	-22	-10	2	2	6	2
3	-15	18	-16	0	-7	56	1	1	11	20	-25	-4	-7	-21	2	31	8	8	2
4	-6	11	-15	9	-5	52	3	-3	10	9	-13	-11	-5	-5	4	43	12	8	6

## Sheet: Fig2G
Figure2G, Stationary, data
-5	-8	1	-3	-3	-8	-1	-3	0	0	-9	-4	1	4	5	-3	-3	1	-6	6	2	-10	-6	-1	-3
-9	-16	2	-5	-5	-15	-1	-5	0	0	-18	-8	2	7	10	-5	-6	1	-11	11	4	-20	-12	-1	-6
-10	-16	-5	-6	-1	-10	-1	0	1	0	-14	-9	3	0	2	-3	-8	6	-5	4	-2	-29	-15	-3	-13
-4	-5	-9	-7	8	-3	0	3	-2	0	-8	-14	4	-5	1	3	-12	10	-2	-8	-7	-31	-16	-5	-11
3	5	-1	-4	8	4	3	0	-4	2	-8	-13	7	-4	4	8	-14	11	-6	-18	-7	-26	-12	-8	-2
4	8	12	-3	2	7	7	-7	-3	4	-8	-9	7	-4	3	4	-9	9	-8	-25	-2	-18	-4	-9	4
0	5	15	-5	-8	4	5	-10	-4	1	-1	-9	1	-9	-2	-5	-1	8	-4	-25	-3	-11	2	-11	3
-3	-3	5	-9	-16	-2	-3	-9	-11	-8	4	-13	-12	-13	-11	-11	0	2	-1	-18	-12	-7	4	-15	-2
-22	-24	-26	-26	-31	-22	-26	-24	-33	-25	-20	-25	-39	-25	-35	-25	-20	-24	-17	-28	-34	-18	-13	-30	-25
-81	-79	-96	-79	-88	-81	-88	-82	-91	-76	-91	-69	-91	-75	-102	-77	-86	-87	-77	-86	-92	-76	-64	-80	-90
-157	-154	-183	-154	-179	-166	-170	-163	-172	-148	-176	-140	-157	-155	-196	-157	-171	-161	-167	-175	-181	-164	-135	-155	-173
-192	-188	-222	-188	-227	-207	-209	-201	-212	-181	-213	-178	-187	-191	-242	-197	-207	-194	-212	-218	-226	-208	-169	-196	-211
-161	-153	-188	-154	-184	-172	-176	-160	-173	-147	-177	-148	-158	-150	-197	-160	-170	-164	-167	-178	-183	-164	-140	-161	-175
-91	-76	-107	-79	-94	-92	-97	-75	-86	-73	-101	-80	-91	-68	-100	-78	-95	-96	-70	-92	-97	-73	-81	-80	-93
-17	1	-19	-7	-12	-13	-15	8	1	4	-22	-3	-15	7	-12	-3	-21	-22	19	-8	-27	10	-20	-3	-10
42	56	52	47	47	50	50	65	67	61	43	62	50	63	46	48	42	38	79	54	21	70	32	55	51
88	92	100	89	87	97	93	100	115	101	87	107	93	106	82	81	89	86	119	95	73	113	75	101	83
129	117	135	127	119	128	120	126	146	127	119	138	120	137	104	112	119	130	150	126	130	141	110	138	104
162	142	163	157	152	148	142	150	164	143	144	164	145	157	125	146	143	165	175	157	175	157	139	173	128
178	165	181	178	181	168	162	172	179	152	163	181	170	168	148	175	170	182	190	185	204	168	155	199	156
179	175	191	187	199	188	181	180	186	150	182	177	183	174	165	191	186	179	194	199	215	175	154	208	177
164	159	187	176	199	191	188	167	175	137	193	151	172	163	171	185	173	160	180	190	201	168	137	192	182
136	127	159	143	178	170	175	139	145	112	180	111	140	131	162	152	137	129	143	163	162	138	115	155	171
103	87	116	103	142	139	141	106	106	77	146	73	104	92	138	107	99	94	95	126	116	95	96	105	144
68	54	75	68	103	109	102	75	70	45	108	47	74	57	109	69	70	60	58	85	80	54	74	59	107
34	35	41	42	71	81	70	47	40	24	73	29	50	29	83	42	48	34	37	46	58	24	49	27	70
5	19	11	25	43	51	42	19	9	9	44	15	29	3	58	20	28	16	19	18	40	7	24	3	42
-15	-1	-9	8	18	24	12	-8	-17	-7	22	-1	12	-17	33	-4	11	1	-2	0	23	-2	6	-21	22
-23	-20	-14	-10	-1	3	-16	-24	-34	-19	6	-18	-1	-29	10	-26	-1	-12	-23	-12	2	-14	-3	-41	5
-28	-29	-13	-21	-18	-12	-35	-29	-43	-21	-9	-34	-10	-36	-10	-38	-11	-20	-37	-18	-19	-25	-16	-50	-11
-35	-32	-17	-30	-38	-20	-47	-33	-51	-23	-25	-47	-23	-35	-23	-39	-28	-28	-48	-20	-34	-35	-32	-51	-26
-44	-34	-29	-38	-54	-24	-54	-41	-55	-33	-41	-53	-38	-33	-30	-38	-46	-38	-58	-24	-41	-41	-42	-48	-40
Figure2G, Stationary, junk
13	15	7	62	38	11	4	-6	18	61	-7	-2	26	12	8	-13	51	7	16	2
26	30	14	92	75	21	5	-9	26	122	-13	-2	39	17	16	-17	101	10	31	3
9	2	12	123	47	0	7	-12	35	84	-21	-3	52	23	6	-22	72	13	13	4
-1	-15	15	89	21	-20	-7	-12	15	56	-26	-11	31	5	-3	-26	54	-4	-4	13
-13	-30	20	58	1	-36	-19	-13	1	36	-31	-16	16	-6	-12	-32	31	-15	-22	11
-28	-44	24	30	-11	-49	-32	-15	-10	22	-38	-15	-1	-18	-24	-40	0	-21	-39	5
-42	-52	23	6	-20	-57	-43	-15	-17	9	-45	-9	-20	-29	-38	-43	-27	-27	-51	8
-52	-55	18	-14	-30	-58	-45	-16	-26	-4	-50	-4	-37	-35	-48	-40	-38	-35	-55	24
-55	-56	5	-31	-39	-56	-42	-22	-33	-21	-51	-8	-45	-36	-50	-38	-40	-41	-51	29
-54	-59	-30	-43	-49	-56	-45	-37	-40	-42	-53	-27	-48	-41	-54	-41	-45	-49	-51	-1
-60	-65	-74	-55	-61	-62	-55	-54	-49	-59	-56	-53	-54	-51	-56	-50	-56	-60	-56	-45
-64	-67	-94	-61	-66	-66	-60	-62	-54	-65	-59	-65	-57	-55	-56	-55	-63	-65	-60	-66
-59	-65	-76	-56	-63	-62	-55	-48	-50	-61	-56	-52	-52	-51	-55	-50	-58	-57	-58	-49
-49	-56	-35	-45	-57	-53	-46	-9	-43	-53	-48	-20	-41	-42	-48	-43	-48	-41	-52	-11
-41	-46	3	-37	-46	-46	-44	31	-40	-49	-40	16	-31	-32	-41	-41	-43	-33	-43	25
-39	-42	23	-31	-32	-40	-44	55	-37	-50	-34	42	-30	-29	-39	-43	-41	-34	-36	44
-42	-43	26	-32	-25	-34	-38	59	-33	-49	-32	58	-35	-32	-35	-40	-41	-35	-31	49
-41	-40	26	-35	-23	-25	-30	53	-31	-40	-29	66	-37	-34	-27	-29	-43	-33	-27	45
-34	-32	25	-35	-23	-18	-26	49	-32	-34	-23	65	-30	-34	-19	-24	-47	-26	-23	38
-24	-27	20	-33	-24	-16	-24	51	-32	-34	-11	53	-21	-37	-19	-25	-44	-22	-15	29
-19	-25	9	-34	-20	-15	-19	46	-27	-36	1	40	-16	-40	-25	-19	-32	-24	-8	20
-16	-21	-6	-36	-10	-10	-12	32	-23	-37	5	33	-16	-39	-28	-3	-21	-27	-2	8
-10	-14	-21	-33	-8	-9	-7	15	-21	-40	1	30	-21	-33	-25	5	-12	-20	3	-4
-2	-6	-27	-22	-16	-10	-5	5	-22	-39	-1	27	-22	-25	-18	1	-3	-12	4	-8
6	0	-19	-9	-21	-9	-4	7	-22	-30	0	20	-21	-14	-9	-4	3	-14	4	-10
10	4	-5	-3	-20	-7	-4	19	-18	-19	4	12	-23	-3	-1	-2	3	-16	4	-14
6	5	-1	-6	-14	-5	-2	22	-8	-8	6	5	-22	1	5	3	1	-10	2	-12
0	3	-5	-11	-6	-4	2	10	2	0	6	-3	-17	-2	10	5	1	0	-4	-4
-2	-1	-7	-12	2	1	5	-5	10	5	1	-8	-13	-3	13	8	0	3	-9	2
3	0	6	-10	7	1	3	-14	13	10	-5	-7	-14	0	16	11	-1	3	-13	-1
9	6	31	-8	8	1	-1	-19	11	14	-8	-7	-15	2	16	12	-2	6	-11	-7
8	5	44	-9	5	1	-3	-30	11	20	-5	-10	-9	0	12	13	4	16	-10	-5
Figure2G, Walking, data
2	-7	8	-2	-1	-6	-7	-8	2	-5	5	5	-1	0	-6	0	1	1	2	-1	11	6	3	-2	-11
3	-14	15	-4	-2	-11	-14	-16	4	-9	9	10	-1	0	-11	0	1	1	3	-1	21	12	5	-3	-21
-2	-8	10	-4	6	-12	-16	-22	-3	-7	8	13	2	3	-13	2	-4	-4	7	-6	21	10	11	-8	-11
-6	-1	8	-1	8	-10	-7	-20	-9	-8	5	13	-1	2	-8	3	-7	-7	6	-10	16	3	14	-9	-1
-3	0	10	-2	-3	-6	4	-11	0	-9	2	10	-8	-1	-2	1	-8	-9	-3	-8	13	-5	13	-11	2
-3	-2	8	-4	-17	-7	5	-1	19	-8	1	7	-10	-3	4	1	-10	-8	-11	-2	13	-11	12	-12	-2
-12	-1	4	-4	-26	-11	-6	7	31	-8	-1	3	-8	-2	10	2	-11	-5	-12	0	7	-13	9	-10	-7
-20	-1	-5	-5	-28	-16	-21	5	26	-11	-11	-5	-8	-5	7	-7	-11	-7	-9	-7	-8	-10	1	-9	-7
-33	-19	-26	-29	-38	-34	-47	-20	-3	-29	-37	-23	-22	-25	-17	-30	-25	-22	-19	-26	-35	-22	-21	-25	-21
-70	-69	-79	-84	-74	-78	-94	-70	-61	-72	-83	-72	-64	-69	-67	-73	-69	-61	-65	-68	-76	-72	-82	-72	-64
-118	-127	-149	-142	-127	-130	-145	-122	-122	-118	-131	-142	-118	-121	-119	-119	-125	-109	-126	-118	-118	-138	-164	-131	-115
-139	-152	-182	-165	-152	-151	-166	-143	-145	-135	-150	-174	-141	-144	-139	-139	-149	-129	-152	-140	-136	-168	-200	-156	-136
-121	-131	-149	-143	-130	-133	-143	-126	-123	-123	-131	-142	-121	-124	-121	-122	-126	-110	-131	-121	-120	-140	-164	-131	-116
-86	-83	-75	-93	-75	-91	-90	-87	-72	-87	-87	-76	-77	-81	-82	-78	-77	-66	-83	-74	-85	-81	-91	-77	-68
-39	-30	-4	-27	-14	-36	-31	-39	-19	-32	-37	-8	-30	-35	-38	-26	-25	-16	-35	-25	-43	-22	-20	-17	-9
16	18	47	36	39	18	22	13	22	27	10	45	15	12	7	22	21	34	6	18	-1	24	37	34	47
69	63	87	86	79	57	68	56	55	72	52	88	58	61	52	64	58	84	46	56	41	63	81	75	91
108	105	122	121	109	88	108	85	88	99	91	124	100	98	87	94	86	124	86	90	82	92	110	107	119
135	137	149	142	136	122	138	106	115	118	121	153	136	118	111	111	112	147	121	114	121	115	130	133	130
150	156	165	154	155	154	156	126	132	138	142	169	154	126	131	128	136	161	148	130	153	135	145	152	134
153	161	169	163	158	164	158	142	136	151	156	164	147	126	144	146	152	160	160	142	163	148	158	156	134
141	153	153	161	143	149	142	143	125	147	157	137	121	116	139	147	148	133	153	141	146	146	162	139	123
121	132	118	141	118	119	122	124	106	126	135	100	94	98	114	129	133	89	134	123	118	128	150	110	100
103	105	78	109	98	85	103	95	85	95	95	65	76	76	87	102	113	51	114	97	87	97	126	85	76
88	79	46	76	85	54	82	71	68	62	61	43	60	60	66	75	88	27	93	71	56	64	94	65	58
71	59	20	46	68	28	61	52	49	38	38	28	39	50	45	48	54	11	65	51	26	41	63	45	42
50	43	0	23	48	11	44	35	31	23	20	12	22	37	23	22	19	0	32	33	8	31	40	23	28
31	29	-12	7	27	3	28	20	17	11	6	-5	11	19	6	1	1	-9	7	15	5	24	25	0	18
15	16	-16	-5	1	4	8	9	7	-3	-2	-17	-1	4	-4	-13	-2	-18	-6	3	7	16	8	-17	0
0	1	-22	-16	-24	3	-12	-4	-3	-17	-4	-32	-13	-7	-11	-21	-10	-21	-17	-6	1	6	-12	-28	-21
-9	-15	-31	-24	-38	-4	-26	-25	-15	-24	-1	-43	-17	-14	-16	-22	-23	-25	-26	-17	-14	-6	-31	-34	-33
-17	-29	-34	-34	-41	-15	-33	-45	-24	-27	2	-44	-16	-19	-19	-22	-32	-31	-28	-28	-23	-18	-42	-34	-34
Figure2G, Walking, junk
21	-1	7	4	17	20	9	7	7	31	23	-14	30	31	12	16	5	9	10	-3
31	-1	9	5	25	29	12	10	14	46	45	-27	45	46	17	23	8	17	13	-5
41	-2	12	6	33	39	15	13	-1	61	38	-33	60	61	23	31	10	5	17	-6
15	-2	14	7	24	20	18	-1	-11	34	26	-37	36	28	7	26	4	-1	20	-1
-13	-6	16	15	7	6	14	-12	-15	9	14	-43	11	6	-9	12	2	-6	14	-5
-34	-7	18	17	-2	-7	11	-21	-23	-15	4	-50	-11	-7	-21	-1	-3	-16	10	-9
-39	-7	19	16	0	-21	7	-30	-33	-32	-8	-54	-23	-18	-28	-5	-11	-30	8	0
-35	-8	20	14	-2	-30	4	-40	-40	-42	-20	-56	-26	-27	-32	-5	-15	-40	7	12
-32	-12	15	3	-14	-38	1	-46	-46	-45	-30	-52	-30	-34	-34	-13	-22	-44	-2	7
-38	-27	-6	-22	-32	-46	-14	-48	-51	-48	-45	-51	-40	-42	-43	-31	-39	-49	-23	-16
-54	-49	-39	-47	-50	-53	-40	-54	-56	-54	-63	-59	-51	-52	-53	-52	-55	-56	-47	-45
-63	-60	-56	-59	-60	-57	-55	-59	-59	-56	-70	-65	-55	-56	-58	-62	-61	-60	-57	-58
-57	-46	-38	-47	-48	-53	-40	-53	-57	-55	-63	-55	-53	-52	-53	-50	-57	-58	-46	-42
-46	-15	-2	-18	-14	-45	-10	-39	-49	-52	-48	-35	-50	-43	-44	-20	-49	-50	-23	-11
-35	16	27	16	18	-39	17	-32	-40	-47	-32	-20	-46	-36	-37	8	-46	-43	5	12
-26	40	41	40	36	-39	34	-34	-27	-41	-20	-16	-40	-34	-37	23	-46	-39	30	27
-23	52	43	47	43	-37	40	-39	-13	-39	-13	-16	-33	-38	-38	34	-46	-35	42	36
-25	52	43	44	45	-29	42	-37	-6	-39	-3	-15	-30	-39	-35	44	-43	-37	44	39
-27	45	39	35	42	-21	39	-29	-2	-40	8	-13	-33	-33	-25	45	-37	-39	40	40
-24	38	28	25	35	-19	33	-22	2	-48	16	-9	-37	-26	-15	34	-26	-32	30	48
-21	34	15	17	25	-22	25	-21	4	-52	16	-3	-33	-27	-14	21	-14	-17	24	54
-19	28	1	13	14	-23	12	-19	1	-44	15	4	-22	-32	-19	14	-9	-6	27	42
-18	15	-12	7	5	-20	2	-12	1	-28	23	5	-15	-37	-20	18	-8	0	32	20
-18	5	-17	-2	3	-14	-3	-1	4	-12	27	0	-13	-35	-14	28	-6	-2	27	9
-14	-2	-11	-12	2	-11	-4	5	6	1	17	-8	-11	-28	-10	33	-6	-4	9	8
-5	-6	-4	-19	-3	-10	-9	4	5	7	2	-11	-12	-20	-12	30	-7	1	-9	7
0	-8	-6	-23	-8	-10	-16	-1	2	2	1	-3	-14	-12	-13	22	-6	5	-14	6
-3	-9	-13	-22	-12	-12	-21	-6	1	-3	14	10	-14	-8	-11	12	-5	7	-14	6
-13	-7	-20	-15	-13	-12	-22	-13	1	3	21	19	-9	-7	-4	-1	-4	8	-13	2
-19	1	-22	-6	-10	-12	-22	-19	0	12	16	25	-3	-4	3	-10	-1	10	-14	-4
-14	6	-20	-4	-7	-10	-17	-20	-3	14	-2	22	-2	0	3	-16	-2	14	-14	-9
1	3	-19	-8	-7	-5	-13	-14	-7	9	-19	19	-3	-2	3	-27	-7	14	-16	-16

## Sheet: Fig2HI
Figure2H							Figure2I
decrease(blue)		increase(red)		no change(black)			decrease(blue)	increase(pink)
stationary	walking	stationary	walking	stationary	walking		-0.0752184	0.115466
0.704918	0.25	4.70667	9.74699	1.81333	1.9759		-0.0639085	0.0660756
3.42982	2	1.4466	4.83333	7.90588	8.43284		-0.13315	0.170508
10.4717	8.01626	11.2233	24.037	1.57202	2.01		-0.16394	0.107093
5.94527	3.1	12.301	16.2963	4.05825	9.91667		-0.0696653	0.0298448
0.874448	0.218254	1.02793	3.4059	18.1699	17.1014		-0.0609601	0.163028
12.8443	10.7143	0.398058	3.89781	17.3489	19.019		-0.148626	0.0636593
24.0715	17.6029	15.9061	19.7518	0.813245	1.35294		-0.0505551	0.11229
4.3879	2.05357	2.22321	9.92857	54.4485	56.0909		-0.2531	0.307114
19.9587	5.78481	2.40556	18.3934	6.4186	8.09091		-0.0772753	0.13671
12.5126	8.25	0.886792	6.66038	6.56146	6.90909		-0.124639	0.0244567
7.39296	3.17722	4.2	5.75758	4.30795	6.69231		-0.0442784	0.377319
4.87143	3.46416	0.495327	7.15556	3.18085	2.86441		-0.109008	0.150231
10.2372	4.46789	0.237113	3.80488	4.26406	3.59512		-0.235733	0.241549
19.205	5.65	0.24	4.9292	9.83333	9.10526		-0.0673791	0.177538
11.9241	9.70849	0.364706	7.25373	4.84389	4.7037		-0.160705	0.275424
3.59524	1.00926	11.1852	34.345	1.91792	1.625		-0.116536	0.0748457
15.735	10.854	9.48117	11.604	17.9099	20.5		-0.0903287	0.0572387
6.83986	4.42857	1.3431	3.2561	33.2453	32.6111		-0.181957	0.192353
20.8339	14.5789	1.05298	4.2	13.6375	13.8473		-0.164038	0.0848177
9.55294	3.41667	6.24516	11.2023	0.262873	0.230769		-0.216999	0.39845
29.0677	5.35897	12.5311	55.2308	1.17694	0.181818		-0.233446	0.104891
77.0964	61.6111	0.39233	10.0833	13.1341	14.6			0.189389
		0.109635	1.90909	4.93154	6.46154			0.207311
		1.61921	9.46154	28.227	24.6923			0.358999
		1.41489	12.5085	20.1496	20.7273			0.245703
		2.04844	9.92683	8.75935	7.36364			0.39994
		13.2695	33.0556	19.4249	22.9256			0.05848
		0.343964	1.07792	1.91068	1.60041			0.0374212
		9.19134	11	15.6508	18.7831			0.0646103
		0.446429	0.952381	20.9774	21.6923			0.137644
		4.72464	10.2885	9.25948	9.76667			0.1139
		0.826087	2.53846	8.62564	9.43443			0.0446817
		1.77231	2.92	1.38742	1.4			0.155577
		0.807471	4.0625	8.51357	8.25			0.230187
		0.186992	5	4.27074	5			0.0885092
		17.4177	21.8824	6.51399	7.69231			0.116102
		33.0036	37.5	14.3404	13.25			0.138545
		23.6579	32.1333	8.96542	9.16667			0.150471
		1.24113	4.14286	4.10435	3.5			0.274405
		0.913043	4.87273	18.4177	20.4595			0.0779477
		0.172414	1.20833					0.293119
		0.710784	6.2					0.237757
		16.2812	26.7381					0.396879
		0.9	12.6364					0.320245
		0.121348	4.89604					0.0548299
		0.144201	0.555556					0.118608
		3.72063	6.25806					0.182785
		3.95392	10.5714					0.0144616
		6.78333	10.25					0.234331
		11.1538	19.3077					0.242585
		0.705882	6.58333					0.249852
		1.71729	11.7387					0.194074
		7.65507	14.1667					0.172032
		1.43448	6.16667

## Sheet: Fig3A
Firing rate		Speed			trials																					Firing rate
time	firing rate	time	speed		trial1	trial2	trial3	trial4	trial5	trial6	trial7	trial8	trial9	trial10	trial11	trial12	trial13	trial14	trial15	trial16	trial17	trial18	trial19	trial20		time	firing rate
0.001	-2.5	0.001	-3.75		-1.8457	-0.0708333	-0.0680667	-1.8333	-1.6007	-1.81553	-1.96257	-1.7765	-1.68477	0.0669	-1.93087	-1.38003	-1.86637	-0.0126667	-1.35277	-1.80723	-1.90917	-0.0183	-1.96883	-0.0644		-1	3.70473
0.002	-2.5	0.002	-3.75		-1.40457	-0.0648	-0.0550667	-1.5064	-1.34823	-1.47773	-1.21983	-0.198	-1.5846	0.143	-1.8837	-1.24833	-1.64697	-0.00133333	-0.9013	-1.69713	-1.8613	0.0405333	-1.96487	-0.0481		-0.999	3.6902
0.003	-2.5	0.003	-3.75		-0.6671	-0.00703333	-0.019	-1.2725	-0.391267	-1.33707	-0.859733	-0.141167	-0.0715667	0.153733	-1.79613	-1.0058	-1.64467	0.0107333	-0.3339	-1.56257	-1.8462	0.0443	-0.097	-0.00216667		-0.998	3.67464
0.004	-2.5	0.004	-3.75		-0.0734333	0.0441333	0.1061	-1.17147	-0.115933	-1.2554	0.0546667	0.205767	0.260767	0.239067	-1.69433	-0.3081	-1.2932	0.0255	-0.310767	-1.10323	-1.7834	0.637367	-0.0633667	0.0248667		-0.997	3.65802
0.005	-2.5	0.005	-3.75		-0.0691	0.0926667	0.1235	-0.149033	0.0169	-1.1133	0.120267	0.3084	0.301267	0.295867	-1.67363	-0.0608333	-1.18887	0.0311333	-0.166767	-0.843967	-1.78077	0.641233	-0.0607	0.0281333		-0.996	3.64036
0.006	-2.5	0.006	-3.75		-0.0629	0.104733	0.1373	-0.0138667	0.1779	-0.543167	0.144733	0.3483	0.326733	0.308367	-1.66383	-0.0515	-0.9808	0.0506667	-0.124567	-0.769567	-1.67807	1.00253	0.0079	0.1025		-0.995	3.62167
0.007	-2.5	0.007	-3.75		0.0166333	0.124067	0.1461	0.0731	0.180267	-0.00573333	0.169567	0.392067	0.3791	0.322367	-1.62763	-0.0489667	-0.978333	0.136433	-0.0120667	-0.302233	-1.58983	1.00573	0.0108667	0.206033		-0.994	3.60198
0.008	-2.5	0.008	-3.75		0.105467	0.138067	0.172367	0.108933	0.2191	0.0647	0.1951	0.489767	0.569567	0.333967	-1.61467	0.0213333	-0.0205	0.1584	0.0106	-0.2437	-1.54217	1.09757	0.0420667	0.3816		-0.993	3.5813
0.009	-2.5	0.009	-3.75		0.1224	0.1427	0.2156	0.2422	0.261233	0.182667	0.3267	0.6849	0.5874	0.338133	-1.56447	0.0638333	0.0650333	0.3088	0.0548	-0.128333	-1.51263	1.527	0.0781	0.788933		-0.992	3.55965
0.01	-2.5	0.01	-3.75		0.1275	0.1661	0.275567	0.31	0.264867	0.3262	0.347533	0.728267	0.5943	0.348833	-1.32813	0.0671333	0.0880333	0.310867	0.0572667	-0.126333	-1.5104	1.53107	0.0812333	0.8064		-0.991	3.53706
0.011	-2.5	0.011	-3.75		0.142467	0.195033	0.2841	0.338067	0.404033	0.4087	0.380767	0.739567	0.618167	0.448633	-1.3127	0.0840667	0.1215	0.360333	0.101167	0.0296	-1.40947	1.74363	0.0972333	1.04917		-0.99	3.51349
0.012	-2.5	0.012	-3.75		0.158667	0.2279	0.3466	0.360067	0.4797	0.502533	0.3984	0.761433	0.632933	0.4958	-1.28073	0.0946	0.170533	0.4317	0.1667	0.162133	-1.3415	1.74717	0.1242			-0.989	3.48892
0.013	-2.5	0.013	-3.75		0.172867	0.2344	0.385833	0.4041	0.500033	0.5256	0.416933	0.831667	0.667633	0.583367	-1.24333	0.0997	0.247	0.4346	0.2985	0.204867	-1.33947	1.76113	0.163133			-0.988	3.46342
0.014	-2.5	0.014	-3.75		0.196733	0.276633	0.4132	0.4163	0.553533	0.5827	0.451267	0.9085	0.691567	0.685167	-1.14437	0.315167	0.3221	0.5578	0.323067	0.206933	-1.29367	1.77137	0.4397			-0.987	3.43707
0.015	-2.5	0.015	-3.75		0.201633	0.318833	0.517433	0.6529	0.571467	0.6176	0.7136	1.06297	0.710167	0.705867	-1.0914	0.3447	0.397267	0.5682	0.3916	0.267333	-1.26433	1.77907	0.4443			-0.986	3.40994
0.016	-2.5	0.016	-3.75		0.216467	0.352867	0.5413	0.726267	0.5891	0.688367	0.761433	1.0855	0.806167	0.715667	-1.0447	0.3626	0.412067	0.597167	0.5152	0.3452	-1.21773	1.8918	0.547033			-0.985	3.38212
0.017	-2.5	0.017	-3.75		0.305867	0.373133	0.562567	0.742767	0.7928	0.722167	0.962967	1.14583	1.0112	0.751867	-0.9986	0.401333	0.4463	0.6399	0.638833	0.3625	-1.16067		0.6563			-0.984	3.35362
0.018	-2.5	0.018	-3.75		0.364267	0.405333	0.588767	0.759333	0.812967	0.7315	1.0311	1.20047	1.03413	0.764833	-0.6414	0.4194	0.470767	0.664833	0.6779	0.3877	-1.13027		1.024			-0.983	3.32448
0.019	-2.5	0.019	-3.75		0.3765	0.4138	0.6234	0.767633	0.828133	0.775033	1.41513	1.2917	1.0603	0.815033	-0.553067	0.423033	0.485	0.680867	0.709067	0.419333	-1.08173		1.3615			-0.982	3.29472
0.02	-2.5	0.02	-3.75		0.428433	0.466033	0.657567	0.817967	0.881467	0.811433		1.33657	1.3271	1.05137	-0.506667	0.435933	0.575233	0.6959	0.8295	0.504767	-1.05863		1.39293			-0.981	3.26438
0.021	-2.5	0.021	-3.75		0.522233	0.515733	0.686467	0.883867	0.9088	0.828267		1.91533	1.838	1.0668	-0.243167	0.4532	0.662167	0.719733	0.9219	0.507133	-1.00523		1.46297			-0.98	3.23343
0.022	-2.5	0.022	-3.75		0.6197	0.586633	0.7369	1.06797	0.923933	0.8684				1.09877	-0.186867	0.514167	0.756233	0.7556	0.9973	0.7082	-1.00293		1.68413			-0.979	3.20186
0.023	-2.5	0.023	-3.75		0.668533	0.5964	0.785067	1.09597	0.997933	0.913533				1.13617	-0.146167	0.5488	0.758667	0.7647	1.03947	0.7195	-0.9528		1.6876			-0.978	3.16968
0.024	-2.5	0.024	-3.75		0.7299	0.615	0.914767	1.12773	1.0259	0.932567				1.23513	-0.0378	0.599867	0.777767	0.772867	1.04157	0.790733	-0.888767					-0.977	3.13694
0.025	-2.5	0.025	-3.75		0.892233	0.6997	0.921267	1.25453	1.11327	1.09583				1.2881	-0.00506667	0.6383	0.843067	0.837733	1.08757	0.8505	-0.886667					-0.976	3.10367
0.026	-2.5	0.026	-3.75		0.924567	0.7084	0.939467	1.26533	1.16127	1.1114				1.3348	0.0007	0.717067	0.8926	0.840067	1.12463	0.885367	-0.8451					-0.975	3.0699
0.027	-2.5	0.027	-3.75		0.9508	0.736533	0.963733	1.32143	1.17173	1.14163				1.3809	0.0243	0.753167	1.05423	0.8823	1.2953	0.929133	-0.797433					-0.974	3.03566
0.028	-2.5	0.028	-3.75		0.9788	0.743767	0.976733	1.32463	1.19263	1.20447				1.7381	0.0345667	0.769633	1.13213	0.898867	1.32907	0.955333	-0.6804					-0.973	3.00099
0.029	-2.5	0.029	-3.75		0.992433	0.8258	1.023	1.34023	1.215	1.2658				1.82643	0.0593667	0.795267	1.13463	0.975367	1.35793	1.0366	-0.678267					-0.972	2.96591
0.03	-2.5	0.03	-3.75		1.0052	0.8624	1.11353	1.4707	1.2304	1.33173				1.87283	0.081	0.834933	1.1724	1.09473	1.3876	1.08283	-0.579767					-0.971	2.93047
0.031	-2.5	0.031	-3.75		1.0321	0.9734	1.23197	1.49517	1.24247	1.34423					0.131133	0.863833	1.221	1.09697	1.39263	1.1759	-0.574067					-0.97	2.8947
0.032	-2.5	0.032	-3.75		1.03713	1.0675	1.32453	1.5152	1.27393	1.37653					0.187833	0.882967	1.2524	1.1487	1.41103	1.23653	-0.569533					-0.969	2.85863
0.033	-2.5	0.033	-3.75		1.0893	1.1445	1.46867	1.54813	1.28697	1.39273					0.374333	0.997967	1.255	1.16373	1.41323	1.27353	-0.5139					-0.968	2.8223
0.034	-2.5	0.034	-3.75		1.1503	1.16743	1.53087	1.5624	1.301	1.44137					0.389433	1.03137	1.3205	1.18637	1.47663	1.3342	-0.341367					-0.967	2.78574
0.035	-2.5	0.035	-3.75		1.26927	1.18567	1.54493	1.5995	1.3279	1.4654					0.413133	1.08243	1.34883	1.18873	1.50853	1.36857	-0.3386					-0.966	2.749
0.036	-2.5	0.036	-3.75		1.29693	1.19253	1.6284	1.68407	1.3534	1.48013					0.420233	1.09667	1.4494	1.22013	1.67603	1.42613	-0.203533					-0.965	2.7121
0.037	-2.5	0.037	-3.75		1.32743	1.26467	1.69573	1.709	1.43437	1.48897					0.4542	1.1149	1.45627	1.25023	1.93597	1.42853	-0.1618					-0.964	2.67508
0.038	-2.5	0.038	-3.75		1.3782	1.5768	1.76893	1.73853	1.48213	1.54157					0.4665	1.1458	1.50993	1.25623		1.47583	-0.159133					-0.963	2.63798
0.039	-2.5	0.039	-3.75		1.38377	1.62997	1.78373	1.74793	1.58977	1.59967					0.499767	1.17707	1.63587	1.26777		1.51807	-0.118433					-0.962	2.60083
0.04	-2.5	0.04	-3.75		1.40397	1.63597	1.79637	1.76797	1.62643	1.64373					0.518467	1.19953	1.72157	1.29107		1.52033	-0.0823					-0.961	2.56368
0.041	-2.5	0.041	-3.75		1.4423	1.73087	1.8892	1.82673	1.7116	1.69113					0.586033	1.22943	1.8856	1.3025		1.59153	-0.0795333					-0.96	2.52655
0.042	-2.5	0.042	-3.75		1.46293	1.83917	1.8948	1.84557	1.86363	1.7026					0.651467	1.25373	1.88803	1.30673		1.638	-0.0415					-0.959	2.48953
0.043	-2.5	0.043	-3.75		1.4919	1.8967	1.97507	1.91917	1.88373	1.71857					0.654367	1.46037		1.37297		1.74907	-0.0203333					-0.958	2.45272
0.044	-2.5	0.044	-3.75		1.53547			1.94627	1.89247	1.7493					0.697867	1.47053		1.41563		1.77537	0.0143333					-0.957	2.41609
0.045	-2.5	0.045	-3.75		1.5433				1.9182	1.7766					0.785267	1.6026		1.4184		1.83263	0.0166333					-0.956	2.37963
0.046	-2.5	0.046	-3.75		1.7273				1.95543	1.8002					0.801867	1.62603		1.52007		1.869	0.0834					-0.955	2.34338
0.047	-2.5	0.047	-3.75		1.87237				1.9655	1.80453					0.8363	1.6686		1.63107		1.87327	0.0861333					-0.954	2.30737
0.048	-2.5	0.048	-3.75		1.87963				1.9953	1.9083					0.8579			1.67343		1.92557	0.175567					-0.953	2.27164
0.049	-2.5	0.049	-3.75		1.91383					1.94747					0.8733			1.6885		1.98203	0.177967					-0.952	2.23623
0.05	-2.5	0.05	-3.75		1.927					1.96543					0.914633			1.69103			0.2462					-0.951	2.20115
0.051	-2.5	0.051	-3.75		1.9761					1.9784					0.938467			1.734			0.283967					-0.95	2.16646
0.052	-2.5	0.052	-3.75							1.99003					1.0453			1.73963			0.315					-0.949	2.13219
0.053	-2.5	0.053	-3.75												1.07677			1.77467			0.3564					-0.948	2.09836
0.054	-2.5	0.054	-3.75												1.10673			1.7942			0.398					-0.947	2.06502
0.055	-2.5	0.055	-3.75												1.11487			1.7967			0.400733					-0.946	2.03218
0.056	-2.5	0.056	-3.75												1.18077			1.87867			0.453933					-0.945	1.99995
0.057	-2.5	0.057	-3.75												1.2678						0.4562					-0.944	1.96839
0.058	-2.5	0.058	-3.75												1.28583						0.571033					-0.943	1.93755
0.059	-2.5	0.059	-3.75												1.30167						0.6222					-0.942	1.90744
0.06	-2.5	0.06	-3.75												1.30833						0.761067					-0.941	1.87811
0.061	-2.5	0.061	-3.75												1.3216						0.763633					-0.94	1.84957
0.062	-2.5	0.062	-3.75												1.36227						0.8009					-0.939	1.8218
0.063	-2.5	0.063	-3.75												1.36827						0.858					-0.938	1.79479
0.064	-2.5	0.064	-3.75												1.40237						0.8602					-0.937	1.76856
0.065	-2.5	0.065	-3.75												1.4523						0.925433					-0.936	1.74313
0.066	-2.5	0.066	-3.75												1.5405						1.07217					-0.935	1.71853
0.067	-2.5	0.067	-3.75												1.56613						1.14753					-0.934	1.69478
0.068	-2.5	0.068	-3.75												1.64953						1.19073					-0.933	1.67191
0.069	-2.5	0.069	-3.75												1.71027						1.1932					-0.932	1.64994
0.07	-2.5	0.07	-3.75												1.7343						1.21323					-0.931	1.62888
0.071	-2.5	0.071	-3.75												1.74023						1.2774					-0.93	1.60877
0.072	-2.5	0.072	-3.75												1.7806						1.43273					-0.929	1.58961
0.073	-2.5	0.073	-3.75												1.80183						1.49557					-0.928	1.57139
0.074	-2.5	0.074	-3.75												1.82393						1.58987					-0.927	1.55406
0.075	-2.5	0.075	-3.75												1.85987						1.85257					-0.926	1.53764
0.076	-2.5	0.076	-3.75												1.87673											-0.925	1.5221
0.077	-2.5	0.077	-3.75												1.95117											-0.924	1.50735
0.078	-2.5	0.078	-3.75												1.99573											-0.923	1.49335
0.079	-2.5	0.079	-3.75																							-0.922	1.48013
0.08	-2.5	0.08	-3.75																							-0.921	1.46768
0.081	-2.5	0.081	-3.75																							-0.92	1.45603
0.082	-2.5	0.082	-3.75																							-0.919	1.44519
0.083	-2.5	0.083	-3.75																							-0.918	1.43511
0.084	-2.5	0.084	-3.75																							-0.917	1.42576
0.085	-2.5	0.085	-3.75																							-0.916	1.41714
0.086	-2.5	0.086	-3.75																							-0.915	1.40926
0.087	-2.5	0.087	-3.75																							-0.914	1.40213
0.088	-2.5	0.088	-3.75																							-0.913	1.39575
0.089	-2.5	0.089	-3.75																							-0.912	1.39015
0.09	-2.5	0.09	-3.75																							-0.911	1.3853
0.091	-2.5	0.091	-3.75																							-0.91	1.38124
0.092	-2.5	0.092	-3.75																							-0.909	1.3779
0.093	-2.5	0.093	-3.75																							-0.908	1.37523
0.094	-2.5	0.094	-3.75																							-0.907	1.3732
0.095	-2.5	0.095	-3.75																							-0.906	1.37175
0.096	-2.5	0.096	-3.75																							-0.905	1.37089
0.097	-2.5	0.097	-3.75																							-0.904	1.37051
0.098	-2.5	0.098	-3.75																							-0.903	1.37051
0.099	-2.5	0.099	-3.75																							-0.902	1.37089
0.1	-2.5	0.1	-3.75																							-0.901	1.37161
0.101	-2.5	0.101	-3.75																							-0.9	1.3726
0.102	-2.5	0.102	-3.75																							-0.899	1.37388
0.103	-2.5	0.103	-3.75																							-0.898	1.37543
0.104	-2.5	0.104	-3.75																							-0.897	1.37731
0.105	-2.5	0.105	-3.75																							-0.896	1.37957
0.106	-2.5	0.106	-3.75																							-0.895	1.3822
0.107	-2.5	0.107	-3.75																							-0.894	1.38515
0.108	-2.5	0.108	-3.75																							-0.893	1.38836
0.109	-2.5	0.109	-3.75																							-0.892	1.39184
0.11	-2.5	0.11	-3.75																							-0.891	1.39558
0.111	-2.5	0.111	-3.75																							-0.89	1.39958
0.112	-2.5	0.112	-3.75																							-0.889	1.40383
0.113	-2.5	0.113	-3.75																							-0.888	1.40828
0.114	-2.5	0.114	-3.75																							-0.887	1.41287
0.115	-2.5	0.115	-3.75																							-0.886	1.41755
0.116	-2.5	0.116	-3.75																							-0.885	1.42227
0.117	-2.5	0.117	-3.75																							-0.884	1.42701
0.118	-2.5	0.118	-3.75																							-0.883	1.43177
0.119	-2.5	0.119	-3.75																							-0.882	1.4366
0.12	-2.5	0.12	-3.75																							-0.881	1.44155
0.121	-2.5	0.121	-3.75																							-0.88	1.44661
0.122	-2.5	0.122	-3.75																							-0.879	1.45173
0.123	-2.5	0.123	-3.75																							-0.878	1.45684
0.124	-2.5	0.124	-3.75																							-0.877	1.4619
0.125	-2.5	0.125	-3.75																							-0.876	1.4668
0.126	-2.5	0.126	-3.75																							-0.875	1.47147
0.127	-2.5	0.127	-3.75																							-0.874	1.47593
0.128	-2.5	0.128	-3.75																							-0.873	1.48016
0.129	-2.5	0.129	-3.75																							-0.872	1.48415
0.13	-2.5	0.13	-3.75																							-0.871	1.48792
0.131	-2.5	0.131	-3.75																							-0.87	1.49144
0.132	-2.5	0.132	-3.75																							-0.869	1.49477
0.133	-2.5	0.133	-3.75																							-0.868	1.49796
0.134	-2.5	0.134	-3.75																							-0.867	1.501
0.135	-2.5	0.135	-3.75																							-0.866	1.50389
0.136	-2.5	0.136	-3.75																							-0.865	1.50668
0.137	-2.5	0.137	-3.75																							-0.864	1.50942
0.138	-2.5	0.138	-3.75																							-0.863	1.5121
0.139	-2.5	0.139	-3.75																							-0.862	1.51471
0.14	-2.5	0.14	-3.75																							-0.861	1.51727
0.141	-2.5	0.141	-3.75																							-0.86	1.51976
0.142	-2.5	0.142	-3.75																							-0.859	1.52219
0.143	-2.5	0.143	-3.75																							-0.858	1.52454
0.144	-2.5	0.144	-3.75																							-0.857	1.52682
0.145	-2.5	0.145	-3.75																							-0.856	1.52903
0.146	-2.5	0.146	-3.75																							-0.855	1.53117
0.147	-2.5	0.147	-3.75																							-0.854	1.53322
0.148	-2.5	0.148	-3.75																							-0.853	1.53519
0.149	-2.5	0.149	-3.75																							-0.852	1.53709
0.15	-2.5	0.15	-3.75																							-0.851	1.53884
0.151	-2.5	0.151	-3.75																							-0.85	1.54041
0.152	-2.5	0.152	-3.75																							-0.849	1.5418
0.153	-2.5	0.153	-3.75																							-0.848	1.54299
0.154	-2.5	0.154	-3.75																							-0.847	1.54399
0.155	-2.5	0.155	-3.75																							-0.846	1.5448
0.156	-2.5	0.156	-3.75																							-0.845	1.54541
0.157	-2.5	0.157	-3.75																							-0.844	1.54584
0.158	-2.5	0.158	-3.75																							-0.843	1.54606
0.159	-2.5	0.159	-3.75																							-0.842	1.5461
0.16	-2.5	0.16	-3.75																							-0.841	1.54594
0.161	-2.5	0.161	-3.75																							-0.84	1.54559
0.162	-2.5	0.162	-3.75																							-0.839	1.54504
0.163	-2.5	0.163	-3.75																							-0.838	1.5443
0.164	-2.5	0.164	-3.75																							-0.837	1.54337
0.165	-2.5	0.165	-3.75																							-0.836	1.54224
0.166	-2.5	0.166	-3.75																							-0.835	1.54093
0.167	-2.5	0.167	-3.75																							-0.834	1.53942
0.168	-2.5	0.168	-3.75																							-0.833	1.53773
0.169	-2.5	0.169	-3.75																							-0.832	1.53586
0.17	-2.5	0.17	-3.75																							-0.831	1.53379
0.171	-2.5	0.171	-3.75																							-0.83	1.53155
0.172	-2.5	0.172	-3.75																							-0.829	1.52913
0.173	-2.5	0.173	-3.75																							-0.828	1.52653
0.174	-2.5	0.174	-3.75																							-0.827	1.52375
0.175	-2.5	0.175	-3.75																							-0.826	1.52086
0.176	-2.5	0.176	-3.75																							-0.825	1.51789
0.177	-2.5	0.177	-3.75																							-0.824	1.51486
0.178	-2.5	0.178	-3.75																							-0.823	1.51177
0.179	-2.5	0.179	-3.75																							-0.822	1.50861
0.18	-2.5	0.18	-3.75																							-0.821	1.5054
0.181	-2.5	0.181	-3.75																							-0.82	1.50214
0.182	-2.5	0.182	-3.75																							-0.819	1.49883
0.183	-2.5	0.183	-3.75																							-0.818	1.49547
0.184	-2.5	0.184	-3.75																							-0.817	1.49207
0.185	-2.5	0.185	-3.75																							-0.816	1.48863
0.186	-2.5	0.186	-3.75																							-0.815	1.48515
0.187	-2.5	0.187	-3.75																							-0.814	1.48164
0.188	-2.5	0.188	-3.75																							-0.813	1.47805
0.189	-2.5	0.189	-3.75																							-0.812	1.47433
0.19	-2.5	0.19	-3.75																							-0.811	1.47048
0.191	-2.5	0.191	-3.75																							-0.81	1.46652
0.192	-2.5	0.192	-3.75																							-0.809	1.46244
0.193	-2.5	0.193	-3.75																							-0.808	1.4583
0.194	-2.5	0.194	-3.75																							-0.807	1.4542
0.195	-2.5	0.195	-3.75																							-0.806	1.4502
0.196	-2.5	0.196	-3.75																							-0.805	1.4463
0.197	-2.5	0.197	-3.75																							-0.804	1.44251
0.198	-2.5	0.198	-3.75																							-0.803	1.43883
0.199	-2.5	0.199	-3.75																							-0.802	1.43526
0.2	-2.5	0.2	-3.75																							-0.801	1.43181
0.201	-2.5	0.201	-3.75																							-0.8	1.42842
0.202	-2.5	0.202	-3.75																							-0.799	1.42506
0.203	-2.5	0.203	-3.75																							-0.798	1.42173
0.204	-2.5	0.204	-3.75																							-0.797	1.41842
0.205	-2.5	0.205	-3.75																							-0.796	1.41514
0.206	-2.5	0.206	-3.75																							-0.795	1.4119
0.207	-2.5	0.207	-3.75																							-0.794	1.4087
0.208	-2.5	0.208	-3.75																							-0.793	1.40554
0.209	-2.5	0.209	-3.75																							-0.792	1.40243
0.21	-2.5	0.21	-3.75																							-0.791	1.39936
0.211	-2.5	0.211	-3.75																							-0.79	1.39634
0.212	-2.5	0.212	-3.75																							-0.789	1.39338
0.213	-2.5	0.213	-3.75																							-0.788	1.39047
0.214	-2.5	0.214	-3.75																							-0.787	1.38757
0.215	-2.5	0.215	-3.75																							-0.786	1.38463
0.216	-2.5	0.216	-3.75																							-0.785	1.38161
0.217	-2.5	0.217	-3.75																							-0.784	1.37845
0.218	-2.5	0.218	-3.75																							-0.783	1.37515
0.219	-2.5	0.219	-3.75																							-0.782	1.37173
0.22	-2.5	0.22	-3.75																							-0.781	1.36819
0.221	-2.5	0.221	-3.75																							-0.78	1.36457
0.222	-2.5	0.222	-3.75																							-0.779	1.36094
0.223	-2.5	0.223	-3.75																							-0.778	1.35735
0.224	-2.5	0.224	-3.75																							-0.777	1.35384
0.225	-2.5	0.225	-3.75																							-0.776	1.35043
0.226	-2.5	0.226	-3.75																							-0.775	1.34712
0.227	-2.5	0.227	-3.75																							-0.774	1.34391
0.228	-2.5	0.228	-3.75																							-0.773	1.34081
0.229	-2.5	0.229	-3.75																							-0.772	1.33781
0.23	-2.5	0.23	-3.75																							-0.771	1.33493
0.231	-2.5	0.231	-3.75																							-0.77	1.33216
0.232	-2.5	0.232	-3.75																							-0.769	1.3295
0.233	-2.5	0.233	-3.75																							-0.768	1.32696
0.234	-2.5	0.234	-3.75																							-0.767	1.3246
0.235	-2.5	0.235	-3.75																							-0.766	1.32246
0.236	-2.5	0.236	-3.75																							-0.765	1.32054
0.237	-2.5	0.237	-3.75																							-0.764	1.31886
0.238	-2.5	0.238	-3.75																							-0.763	1.31741
0.239	-2.5	0.239	-3.75																							-0.762	1.31618
0.24	-2.5	0.24	-3.75																							-0.761	1.31519
0.241	-2.5	0.241	-3.75																							-0.76	1.31444
0.242	-2.5	0.242	-3.75																							-0.759	1.31392
0.243	-2.5	0.243	-3.75																							-0.758	1.31358
0.244	-2.5	0.244	-3.75																							-0.757	1.31338
0.245	-2.5	0.245	-3.75																							-0.756	1.31331
0.246	-2.5	0.246	-3.75																							-0.755	1.31338
0.247	-2.5	0.247	-3.75																							-0.754	1.31358
0.248	-2.5	0.248	-3.75																							-0.753	1.31392
0.249	-2.5	0.249	-3.75																							-0.752	1.31439
0.25	-2.5	0.25	-3.75																							-0.751	1.315
0.251	-2.5	0.251	-3.75																							-0.75	1.31573
0.252	-2.5	0.252	-3.75																							-0.749	1.3166
0.253	-2.5	0.253	-3.75																							-0.748	1.3176
0.254	-2.5	0.254	-3.75																							-0.747	1.31874
0.255	-2.5	0.255	-3.75																							-0.746	1.32
0.256	-2.5	0.256	-3.75																							-0.745	1.32138
0.257	-2.5	0.257	-3.75																							-0.744	1.32285
0.258	-2.5	0.258	-3.75																							-0.743	1.32434
0.259	-2.5	0.259	-3.75																							-0.742	1.3258
0.26	-2.5	0.26	-3.75																							-0.741	1.32723
0.261	-2.5	0.261	-3.75																							-0.74	1.32868
0.262	-2.5	0.262	-3.75																							-0.739	1.33015
0.263	-2.5	0.263	-3.75																							-0.738	1.33164
0.264	-2.5	0.264	-3.75																							-0.737	1.33314
0.265	-2.5	0.265	-3.75																							-0.736	1.33465
0.266	-2.5	0.266	-3.75																							-0.735	1.33618
0.267	-2.5	0.267	-3.75																							-0.734	1.33777
0.268	-2.5	0.268	-3.75																							-0.733	1.33947
0.269	-2.5	0.269	-3.75																							-0.732	1.34128
0.27	-2.5	0.27	-3.75																							-0.731	1.3432
0.271	-2.5	0.271	-3.75																							-0.73	1.34522
0.272	-2.5	0.272	-3.75																							-0.729	1.34734
0.273	-2.5	0.273	-3.75																							-0.728	1.34957
0.274	-2.5	0.274	-3.75																							-0.727	1.3519
0.275	-2.5	0.275	-3.75																							-0.726	1.35432
0.276	-2.5	0.276	-3.75																							-0.725	1.35684
0.277	-2.5	0.277	-3.75																							-0.724	1.35945
0.278	-2.5	0.278	-3.75																							-0.723	1.36215
0.279	-2.5	0.279	-3.75																							-0.722	1.36493
0.28	-2.5	0.28	-3.75																							-0.721	1.3678
0.281	-2.5	0.281	-3.75																							-0.72	1.37075
0.282	-2.5	0.282	-3.75																							-0.719	1.37378
0.283	-2.5	0.283	-3.75																							-0.718	1.37689
0.284	-2.5	0.284	-3.75																							-0.717	1.38007
0.285	-2.5	0.285	-3.75																							-0.716	1.38332
0.286	-2.5	0.286	-3.75																							-0.715	1.38663
0.287	-2.5	0.287	-3.75																							-0.714	1.39001
0.288	-2.5	0.288	-3.75																							-0.713	1.39344
0.289	-2.5	0.289	-3.75																							-0.712	1.39693
0.29	-2.5	0.29	-3.75																							-0.711	1.40048
0.291	-2.5	0.291	-3.75																							-0.71	1.40407
0.292	-2.5	0.292	-3.75																							-0.709	1.40772
0.293	-2.5	0.293	-3.75																							-0.708	1.4114
0.294	-2.5	0.294	-3.75																							-0.707	1.41517
0.295	-2.5	0.295	-3.75																							-0.706	1.41908
0.296	-2.5	0.296	-3.75																							-0.705	1.42312
0.297	-2.5	0.297	-3.75																							-0.704	1.42729
0.298	-2.5	0.298	-3.75																							-0.703	1.43159
0.299	-2.5	0.299	-3.75																							-0.702	1.436
0.3	-2.5	0.3	-3.75																							-0.701	1.44053
0.301	-2.5	0.301	-3.75																							-0.7	1.44517
0.302	-2.5	0.302	-3.75																							-0.699	1.44992
0.303	-2.5	0.303	-3.75																							-0.698	1.45478
0.304	-2.5	0.304	-3.75																							-0.697	1.45973
0.305	-2.5	0.305	-3.75																							-0.696	1.46467
0.306	-2.5	0.306	-3.75																							-0.695	1.46949
0.307	-2.5	0.307	-3.75																							-0.694	1.47425
0.308	-2.5	0.308	-3.75																							-0.693	1.47899
0.309	-2.49817	0.309	-3.75																							-0.692	1.4837
0.31	-2.49269	0.31	-3.75																							-0.691	1.48837
0.311	-2.48366	0.311	-3.75																							-0.69	1.49301
0.312	-2.47121	0.312	-3.75																							-0.689	1.49761
0.313	-2.45552	0.313	-3.75																							-0.688	1.50216
0.314	-2.43684	0.314	-3.75																							-0.687	1.50667
0.315	-2.41546	0.315	-3.75																							-0.686	1.51112
0.316	-2.39168	0.316	-3.75																							-0.685	1.51551
0.317	-2.36588	0.317	-3.75																							-0.684	1.51983
0.318	-2.33844	0.318	-3.75																							-0.683	1.52409
0.319	-2.30978	0.319	-3.75																							-0.682	1.52828
0.32	-2.28034	0.32	-3.75																							-0.681	1.53235
0.321	-2.25056	0.321	-3.75																							-0.68	1.53623
0.322	-2.2209	0.322	-3.75																							-0.679	1.53998
0.323	-2.19179	0.323	-3.75																							-0.678	1.54364
0.324	-2.16369	0.324	-3.75																							-0.677	1.54721
0.325	-2.13702	0.325	-3.75																							-0.676	1.55069
0.326	-2.11219	0.326	-3.75																							-0.675	1.55407
0.327	-2.08956	0.327	-3.75																							-0.674	1.5574
0.328	-2.06949	0.328	-3.75																							-0.673	1.56072
0.329	-2.05228	0.329	-3.75																							-0.672	1.56404
0.33	-2.03818	0.33	-3.75																							-0.671	1.56736
0.331	-2.02742	0.331	-3.75																							-0.67	1.57066
0.332	-2.02015	0.332	-3.75																							-0.669	1.57399
0.333	-2.01649	0.333	-3.75																							-0.668	1.57736
0.334	-2.01649	0.334	-3.75																							-0.667	1.5807
0.335	-2.02015	0.335	-3.75																							-0.666	1.58402
0.336	-2.02742	0.336	-3.75																							-0.665	1.58731
0.337	-2.03818	0.337	-3.75																							-0.664	1.59052
0.338	-2.05228	0.338	-3.75																							-0.663	1.59359
0.339	-2.06949	0.339	-3.75																							-0.662	1.59653
0.34	-2.08956	0.34	-3.75																							-0.661	1.59932
0.341	-2.11219	0.341	-3.75																							-0.66	1.60196
0.342	-2.13702	0.342	-3.75																							-0.659	1.60446
0.343	-2.16369	0.343	-3.75																							-0.658	1.60681
0.344	-2.19179	0.344	-3.75																							-0.657	1.60901
0.345	-2.2209	0.345	-3.75																							-0.656	1.61105
0.346	-2.25056	0.346	-3.75																							-0.655	1.61293
0.347	-2.28034	0.347	-3.75																							-0.654	1.61471
0.348	-2.30978	0.348	-3.75																							-0.653	1.61648
0.349	-2.33844	0.349	-3.75																							-0.652	1.61834
0.35	-2.36588	0.35	-3.75																							-0.651	1.62035
0.351	-2.39168	0.351	-3.75																							-0.65	1.62249
0.352	-2.41546	0.352	-3.75																							-0.649	1.62476
0.353	-2.43684	0.353	-3.75																							-0.648	1.62717
0.354	-2.45552	0.354	-3.75																							-0.647	1.62972
0.355	-2.47121	0.355	-3.75																							-0.646	1.63239
0.356	-2.48366	0.356	-3.75																							-0.645	1.63519
0.357	-2.49269	0.357	-3.75																							-0.644	1.63816
0.358	-2.49817	0.358	-3.75																							-0.643	1.64141
0.359	-2.5	0.359	-3.75																							-0.642	1.64497
0.36	-2.5	0.36	-3.75																							-0.641	1.64886
0.361	-2.5	0.361	-3.75																							-0.64	1.65305
0.362	-2.5	0.362	-3.75																							-0.639	1.65761
0.363	-2.5	0.363	-3.75																							-0.638	1.66257
0.364	-2.5	0.364	-3.75																							-0.637	1.66794
0.365	-2.5	0.365	-3.75																							-0.636	1.67369
0.366	-2.5	0.366	-3.75																							-0.635	1.67984
0.367	-2.5	0.367	-3.75																							-0.634	1.68638
0.368	-2.5	0.368	-3.75																							-0.633	1.69329
0.369	-2.5	0.369	-3.75																							-0.632	1.70057
0.37	-2.5	0.37	-3.75																							-0.631	1.70822
0.371	-2.5	0.371	-3.75																							-0.63	1.71622
0.372	-2.5	0.372	-3.75																							-0.629	1.72457
0.373	-2.5	0.373	-3.75																							-0.628	1.73326
0.374	-2.5	0.374	-3.75																							-0.627	1.74228
0.375	-2.5	0.375	-3.75																							-0.626	1.75163
0.376	-2.5	0.376	-3.75																							-0.625	1.76124
0.377	-2.5	0.377	-3.75																							-0.624	1.77105
0.378	-2.5	0.378	-3.75																							-0.623	1.78106
0.379	-2.5	0.379	-3.75																							-0.622	1.79125
0.38	-2.5	0.38	-3.75																							-0.621	1.80161
0.381	-2.5	0.381	-3.75																							-0.62	1.81214
0.382	-2.5	0.382	-3.75																							-0.619	1.82282
0.383	-2.5	0.383	-3.75																							-0.618	1.83365
0.384	-2.5	0.384	-3.75																							-0.617	1.84461
0.385	-2.5	0.385	-3.75																							-0.616	1.85568
0.386	-2.5	0.386	-3.75																							-0.615	1.86688
0.387	-2.5	0.387	-3.75																							-0.614	1.87817
0.388	-2.5	0.388	-3.75																							-0.613	1.8896
0.389	-2.5	0.389	-3.75																							-0.612	1.90121
0.39	-2.5	0.39	-3.75																							-0.611	1.91298
0.391	-2.5	0.391	-3.75																							-0.61	1.92492
0.392	-2.5	0.392	-3.75																							-0.609	1.93699
0.393	-2.5	0.393	-3.75																							-0.608	1.94921
0.394	-2.5	0.394	-3.75																							-0.607	1.96149
0.395	-2.5	0.395	-3.75																							-0.606	1.97378
0.396	-2.5	0.396	-3.75																							-0.605	1.98606
0.397	-2.5	0.397	-3.75																							-0.604	1.99833
0.398	-2.5	0.398	-3.75																							-0.603	2.01057
0.399	-2.5	0.399	-3.75																							-0.602	2.02277
0.4	-2.5	0.4	-3.75																							-0.601	2.03492
0.401	-2.5	0.401	-3.75																							-0.6	2.047
0.402	-2.5	0.402	-3.75																							-0.599	2.05901
0.403	-2.5	0.403	-3.75																							-0.598	2.07093
0.404	-2.5	0.404	-3.75																							-0.597	2.08275
0.405	-2.5	0.405	-3.75																							-0.596	2.09446
0.406	-2.5	0.406	-3.75																							-0.595	2.10605
0.407	-2.5	0.407	-3.75																							-0.594	2.1175
0.408	-2.5	0.408	-3.75																							-0.593	2.12881
0.409	-2.5	0.409	-3.75																							-0.592	2.13996
0.41	-2.5	0.41	-3.75																							-0.591	2.15095
0.411	-2.5	0.411	-3.75																							-0.59	2.16176
0.412	-2.5	0.412	-3.75																							-0.589	2.17238
0.413	-2.5	0.413	-3.75																							-0.588	2.1828
0.414	-2.5	0.414	-3.75																							-0.587	2.19302
0.415	-2.5	0.415	-3.75																							-0.586	2.20301
0.416	-2.5	0.416	-3.75																							-0.585	2.21278
0.417	-2.5	0.417	-3.75																							-0.584	2.22236
0.418	-2.5	0.418	-3.75																							-0.583	2.23179
0.419	-2.5	0.419	-3.75																							-0.582	2.24107
0.42	-2.5	0.42	-3.75																							-0.581	2.25019
0.421	-2.5	0.421	-3.75																							-0.58	2.25913
0.422	-2.5	0.422	-3.75																							-0.579	2.26784
0.423	-2.5	0.423	-3.75																							-0.578	2.27625
0.424	-2.5	0.424	-3.75																							-0.577	2.28432
0.425	-2.5	0.425	-3.75																							-0.576	2.29198
0.426	-2.5	0.426	-3.75																							-0.575	2.29922
0.427	-2.5	0.427	-3.75																							-0.574	2.30604
0.428	-2.5	0.428	-3.75																							-0.573	2.31242
0.429	-2.5	0.429	-3.75																							-0.572	2.31837
0.43	-2.5	0.43	-3.75																							-0.571	2.32388
0.431	-2.5	0.431	-3.75																							-0.57	2.32894
0.432	-2.5	0.432	-3.75																							-0.569	2.33355
0.433	-2.5	0.433	-3.75																							-0.568	2.3377
0.434	-2.5	0.434	-3.75																							-0.567	2.34139
0.435	-2.5	0.435	-3.75																							-0.566	2.34456
0.436	-2.5	0.436	-3.75																							-0.565	2.34717
0.437	-2.5	0.437	-3.75																							-0.564	2.3492
0.438	-2.5	0.438	-3.75																							-0.563	2.35066
0.439	-2.5	0.439	-3.75																							-0.562	2.35155
0.44	-2.5	0.44	-3.75																							-0.561	2.35185
0.441	-2.5	0.441	-3.75																							-0.56	2.35159
0.442	-2.5	0.442	-3.75																							-0.559	2.35074
0.443	-2.5	0.443	-3.75																							-0.558	2.34937
0.444	-2.5	0.444	-3.75																							-0.557	2.34753
0.445	-2.5	0.445	-3.75																							-0.556	2.34522
0.446	-2.5	0.446	-3.75																							-0.555	2.34244
0.447	-2.5	0.447	-3.75																							-0.554	2.33919
0.448	-2.5	0.448	-3.75																							-0.553	2.33548
0.449	-2.5	0.449	-3.75																							-0.552	2.33132
0.45	-2.5	0.45	-3.75																							-0.551	2.32674
0.451	-2.5	0.451	-3.75																							-0.55	2.32182
0.452	-2.5	0.452	-3.75																							-0.549	2.31656
0.453	-2.5	0.453	-3.75																							-0.548	2.31095
0.454	-2.5	0.454	-3.75																							-0.547	2.30501
0.455	-2.5	0.455	-3.75																							-0.546	2.29874
0.456	-2.5	0.456	-3.75																							-0.545	2.29215
0.457	-2.5	0.457	-3.75																							-0.544	2.2853
0.458	-2.5	0.458	-3.75																							-0.543	2.27824
0.459	-2.5	0.459	-3.75																							-0.542	2.27098
0.46	-2.5	0.46	-3.75																							-0.541	2.26352
0.461	-2.5	0.461	-3.75																							-0.54	2.25578
0.462	-2.5	0.462	-3.75																							-0.539	2.24765
0.463	-2.5	0.463	-3.75																							-0.538	2.23916
0.464	-2.5	0.464	-3.75																							-0.537	2.23029
0.465	-2.5	0.465	-3.75																							-0.536	2.22108
0.466	-2.5	0.466	-3.75																							-0.535	2.21151
0.467	-2.5	0.467	-3.75																							-0.534	2.20161
0.468	-2.5	0.468	-3.75																							-0.533	2.19132
0.469	-2.5	0.469	-3.75																							-0.532	2.18062
0.47	-2.5	0.47	-3.75																							-0.531	2.16951
0.471	-2.5	0.471	-3.75																							-0.53	2.158
0.472	-2.5	0.472	-3.75																							-0.529	2.14621
0.473	-2.5	0.473	-3.75																							-0.528	2.13424
0.474	-2.5	0.474	-3.75																							-0.527	2.12211
0.475	-2.5	0.475	-3.75																							-0.526	2.10983
0.476	-2.5	0.476	-3.75																							-0.525	2.09742
0.477	-2.5	0.477	-3.75																							-0.524	2.08488
0.478	-2.5	0.478	-3.75																							-0.523	2.07222
0.479	-2.5	0.479	-3.75																							-0.522	2.05947
0.48	-2.5	0.48	-3.75																							-0.521	2.04663
0.481	-2.5	0.481	-3.75																							-0.52	2.03371
0.482	-2.5	0.482	-3.75																							-0.519	2.02073
0.483	-2.5	0.483	-3.75																							-0.518	2.0077
0.484	-2.5	0.484	-3.75																							-0.517	1.99468
0.485	-2.5	0.485	-3.75																							-0.516	1.98179
0.486	-2.5	0.486	-3.75																							-0.515	1.96909
0.487	-2.5	0.487	-3.75																							-0.514	1.95659
0.488	-2.5	0.488	-3.75																							-0.513	1.94431
0.489	-2.5	0.489	-3.75																							-0.512	1.93226
0.49	-2.5	0.49	-3.75																							-0.511	1.92044
0.491	-2.5	0.491	-3.75																							-0.51	1.90887
0.492	-2.5	0.492	-3.75																							-0.509	1.89757
0.493	-2.5	0.493	-3.75																							-0.508	1.88654
0.494	-2.5	0.494	-3.75																							-0.507	1.87579
0.495	-2.5	0.495	-3.75																							-0.506	1.86528
0.496	-2.5	0.496	-3.75																							-0.505	1.85498
0.497	-2.5	0.497	-3.75																							-0.504	1.84489
0.498	-2.5	0.498	-3.75																							-0.503	1.83502
0.499	-2.5	0.499	-3.75																							-0.502	1.82539
0.5	-2.5	0.5	-3.75																							-0.501	1.816
0.501	-2.5	0.501	-3.75																							-0.5	1.80686
0.502	-2.5	0.502	-3.75																							-0.499	1.79798
0.503	-2.5	0.503	-3.75																							-0.498	1.78936
0.504	-2.5	0.504	-3.75																							-0.497	1.78103
0.505	-2.5	0.505	-3.75																							-0.496	1.77298
0.506	-2.5	0.506	-3.75																							-0.495	1.76522
0.507	-2.5	0.507	-3.75																							-0.494	1.75776
0.508	-2.5	0.508	-3.75																							-0.493	1.75057
0.509	-2.5	0.509	-3.75																							-0.492	1.74358
0.51	-2.5	0.51	-3.75																							-0.491	1.73687
0.511	-2.5	0.511	-3.75																							-0.49	1.73048
0.512	-2.5	0.512	-3.75																							-0.489	1.72443
0.513	-2.5	0.513	-3.75																							-0.488	1.71872
0.514	-2.5	0.514	-3.75																							-0.487	1.71336
0.515	-2.5	0.515	-3.75																							-0.486	1.70834
0.516	-2.5	0.516	-3.75																							-0.485	1.70369
0.517	-2.5	0.517	-3.75																							-0.484	1.69939
0.518	-2.5	0.518	-3.75																							-0.483	1.69546
0.519	-2.5	0.519	-3.75																							-0.482	1.6919
0.52	-2.5	0.52	-3.75																							-0.481	1.68871
0.521	-2.5	0.521	-3.75																							-0.48	1.68589
0.522	-2.5	0.522	-3.75																							-0.479	1.68346
0.523	-2.5	0.523	-3.75																							-0.478	1.68135
0.524	-2.5	0.524	-3.75																							-0.477	1.67953
0.525	-2.5	0.525	-3.75																							-0.476	1.67799
0.526	-2.5	0.526	-3.75																							-0.475	1.67673
0.527	-2.5	0.527	-3.75																							-0.474	1.67576
0.528	-2.5	0.528	-3.75																							-0.473	1.67502
0.529	-2.5	0.529	-3.75																							-0.472	1.67448
0.53	-2.5	0.53	-3.75																							-0.471	1.67411
0.531	-2.5	0.531	-3.75																							-0.47	1.67394
0.532	-2.5	0.532	-3.75																							-0.469	1.67395
0.533	-2.5	0.533	-3.75																							-0.468	1.6741
0.534	-2.5	0.534	-3.75																							-0.467	1.67434
0.535	-2.5	0.535	-3.75																							-0.466	1.67466
0.536	-2.5	0.536	-3.75																							-0.465	1.67507
0.537	-2.5	0.537	-3.75																							-0.464	1.67556
0.538	-2.5	0.538	-3.75																							-0.463	1.67613
0.539	-2.5	0.539	-3.75																							-0.462	1.67679
0.54	-2.5	0.54	-3.75																							-0.461	1.67754
0.541	-2.5	0.541	-3.75																							-0.46	1.67836
0.542	-2.5	0.542	-3.75																							-0.459	1.67927
0.543	-2.5	0.543	-3.75																							-0.458	1.68026
0.544	-2.5	0.544	-3.75																							-0.457	1.68133
0.545	-2.5	0.545	-3.75																							-0.456	1.68247
0.546	-2.5	0.546	-3.75																							-0.455	1.68375
0.547	-2.5	0.547	-3.75																							-0.454	1.6852
0.548	-2.5	0.548	-3.75																							-0.453	1.68678
0.549	-2.5	0.549	-3.75																							-0.452	1.68838
0.55	-2.5	0.55	-3.75																							-0.451	1.68991
0.551	-2.5	0.551	-3.75																							-0.45	1.6913
0.552	-2.5	0.552	-3.75																							-0.449	1.69255
0.553	-2.5	0.553	-3.75																							-0.448	1.69367
0.554	-2.5	0.554	-3.75																							-0.447	1.69466
0.555	-2.5	0.555	-3.75																							-0.446	1.69551
0.556	-2.5	0.556	-3.75																							-0.445	1.69622
0.557	-2.5	0.557	-3.75																							-0.444	1.69679
0.558	-2.5	0.558	-3.75																							-0.443	1.69718
0.559	-2.5	0.559	-3.75																							-0.442	1.69727
0.56	-2.5	0.56	-3.75																							-0.441	1.69707
0.561	-2.5	0.561	-3.75																							-0.44	1.69663
0.562	-2.5	0.562	-3.75																							-0.439	1.69595
0.563	-2.5	0.563	-3.75																							-0.438	1.69504
0.564	-2.5	0.564	-3.75																							-0.437	1.69388
0.565	-2.5	0.565	-3.75																							-0.436	1.69249
0.566	-2.5	0.566	-3.75																							-0.435	1.69086
0.567	-2.5	0.567	-3.75																							-0.434	1.68899
0.568	-2.5	0.568	-3.75																							-0.433	1.68695
0.569	-2.5	0.569	-3.75																							-0.432	1.68477
0.57	-2.5	0.57	-3.75																							-0.431	1.68247
0.571	-2.5	0.571	-3.75																							-0.43	1.68005
0.572	-2.5	0.572	-3.75																							-0.429	1.6775
0.573	-2.5	0.573	-3.75																							-0.428	1.67483
0.574	-2.5	0.574	-3.75																							-0.427	1.67204
0.575	-2.5	0.575	-3.75																							-0.426	1.66914
0.576	-2.5	0.576	-3.75																							-0.425	1.66613
0.577	-2.5	0.577	-3.75																							-0.424	1.66301
0.578	-2.5	0.578	-3.75																							-0.423	1.65978
0.579	-2.5	0.579	-3.75																							-0.422	1.65645
0.58	-2.5	0.58	-3.75																							-0.421	1.65302
0.581	-2.5	0.581	-3.75																							-0.42	1.64949
0.582	-2.5	0.582	-3.75																							-0.419	1.64588
0.583	-2.5	0.583	-3.75																							-0.418	1.64217
0.584	-2.5	0.584	-3.75																							-0.417	1.63838
0.585	-2.5	0.585	-3.75																							-0.416	1.6345
0.586	-2.5	0.586	-3.75																							-0.415	1.63055
0.587	-2.5	0.587	-3.75																							-0.414	1.62652
0.588	-2.5	0.588	-3.75																							-0.413	1.62243
0.589	-2.5	0.589	-3.75																							-0.412	1.61821
0.59	-2.5	0.59	-3.75																							-0.411	1.61389
0.591	-2.5	0.591	-3.75																							-0.41	1.60955
0.592	-2.5	0.592	-3.75																							-0.409	1.60527
0.593	-2.5	0.593	-3.75																							-0.408	1.60109
0.594	-2.5	0.594	-3.75																							-0.407	1.59711
0.595	-2.5	0.595	-3.75																							-0.406	1.5934
0.596	-2.5	0.596	-3.75																							-0.405	1.58995
0.597	-2.5	0.597	-3.75																							-0.404	1.58677
0.598	-2.5	0.598	-3.75																							-0.403	1.58387
0.599	-2.5	0.599	-3.75																							-0.402	1.58129
0.6	-2.5	0.6	-3.75																							-0.401	1.57909
0.601	-2.5	0.601	-3.75																							-0.4	1.57727
0.602	-2.5	0.602	-3.75																							-0.399	1.57584
0.603	-2.5	0.603	-3.75																							-0.398	1.57479
0.604	-2.5	0.604	-3.75																							-0.397	1.57412
0.605	-2.5	0.605	-3.75																							-0.396	1.57384
0.606	-2.5	0.606	-3.75																							-0.395	1.57395
0.607	-2.5	0.607	-3.75																							-0.394	1.57444
0.608	-2.5	0.608	-3.75																							-0.393	1.57532
0.609	-2.5	0.609	-3.75																							-0.392	1.57659
0.61	-2.5	0.61	-3.75																							-0.391	1.57824
0.611	-2.5	0.611	-3.75																							-0.39	1.58027
0.612	-2.5	0.612	-3.75																							-0.389	1.58268
0.613	-2.5	0.613	-3.75																							-0.388	1.58547
0.614	-2.5	0.614	-3.75																							-0.387	1.58863
0.615	-2.5	0.615	-3.75																							-0.386	1.59216
0.616	-2.5	0.616	-3.75																							-0.385	1.59607
0.617	-2.5	0.617	-3.75																							-0.384	1.60034
0.618	-2.5	0.618	-3.75																							-0.383	1.60491
0.619	-2.5	0.619	-3.75																							-0.382	1.60975
0.62	-2.5	0.62	-3.75																							-0.381	1.61483
0.621	-2.5	0.621	-3.75																							-0.38	1.62016
0.622	-2.5	0.622	-3.75																							-0.379	1.62573
0.623	-2.5	0.623	-3.75																							-0.378	1.63153
0.624	-2.5	0.624	-3.75																							-0.377	1.63756
0.625	-2.5	0.625	-3.75																							-0.376	1.64382
0.626	-2.5	0.626	-3.75																							-0.375	1.65029
0.627	-2.5	0.627	-3.75																							-0.374	1.65697
0.628	-2.5	0.628	-3.75																							-0.373	1.66385
0.629	-2.5	0.629	-3.75																							-0.372	1.67094
0.63	-2.5	0.63	-3.75																							-0.371	1.67821
0.631	-2.5	0.631	-3.75																							-0.37	1.68566
0.632	-2.5	0.632	-3.75																							-0.369	1.6933
0.633	-2.5	0.633	-3.75																							-0.368	1.7011
0.634	-2.5	0.634	-3.75																							-0.367	1.70906
0.635	-2.5	0.635	-3.75																							-0.366	1.71717
0.636	-2.5	0.636	-3.75																							-0.365	1.72543
0.637	-2.5	0.637	-3.75																							-0.364	1.73383
0.638	-2.5	0.638	-3.75																							-0.363	1.74235
0.639	-2.5	0.639	-3.75																							-0.362	1.751
0.64	-2.5	0.64	-3.75																							-0.361	1.75976
0.641	-2.5	0.641	-3.75																							-0.36	1.76862
0.642	-2.5	0.642	-3.75																							-0.359	1.77757
0.643	-2.5	0.643	-3.75																							-0.358	1.78662
0.644	-2.5	0.644	-3.75																							-0.357	1.79568
0.645	-2.5	0.645	-3.75																							-0.356	1.80472
0.646	-2.5	0.646	-3.75																							-0.355	1.81371
0.647	-2.5	0.647	-3.75																							-0.354	1.82266
0.648	-2.5	0.648	-3.75																							-0.353	1.83154
0.649	-2.5	0.649	-3.75																							-0.352	1.84036
0.65	-2.5	0.65	-3.75																							-0.351	1.84915
0.651	-2.5	0.651	-3.75																							-0.35	1.85791
0.652	-2.5	0.652	-3.75																							-0.349	1.86657
0.653	-2.5	0.653	-3.75																							-0.348	1.87513
0.654	-2.5	0.654	-3.75																							-0.347	1.88358
0.655	-2.5	0.655	-3.75																							-0.346	1.89191
0.656	-2.5	0.656	-3.75																							-0.345	1.90011
0.657	-2.5	0.657	-3.75																							-0.344	1.90818
0.658	-2.5	0.658	-3.75																							-0.343	1.91616
0.659	-2.5	0.659	-3.75																							-0.342	1.92409
0.66	-2.5	0.66	-3.75																							-0.341	1.93196
0.661	-2.5	0.661	-3.75																							-0.34	1.93981
0.662	-2.5	0.662	-3.75																							-0.339	1.9477
0.663	-2.5	0.663	-3.75																							-0.338	1.9556
0.664	-2.5	0.664	-3.75																							-0.337	1.96352
0.665	-2.5	0.665	-3.75																							-0.336	1.97145
0.666	-2.5	0.666	-3.75																							-0.335	1.97937
0.667	-2.5	0.667	-3.75																							-0.334	1.98729
0.668	-2.5	0.668	-3.75																							-0.333	1.99518
0.669	-2.5	0.669	-3.75																							-0.332	2.00305
0.67	-2.5	0.67	-3.75																							-0.331	2.01089
0.671	-2.5	0.671	-3.75																							-0.33	2.01869
0.672	-2.5	0.672	-3.75																							-0.329	2.02644
0.673	-2.5	0.673	-3.75																							-0.328	2.03403
0.674	-2.5	0.674	-3.75																							-0.327	2.0414
0.675	-2.5	0.675	-3.75																							-0.326	2.04861
0.676	-2.5	0.676	-3.75																							-0.325	2.05564
0.677	-2.5	0.677	-3.75																							-0.324	2.06248
0.678	-2.5	0.678	-3.75																							-0.323	2.06912
0.679	-2.5	0.679	-3.75																							-0.322	2.07557
0.68	-2.5	0.68	-3.75																							-0.321	2.08182
0.681	-2.5	0.681	-3.75																							-0.32	2.08785
0.682	-2.5	0.682	-3.75																							-0.319	2.09372
0.683	-2.5	0.683	-3.75																							-0.318	2.09946
0.684	-2.5	0.684	-3.75																							-0.317	2.10508
0.685	-2.5	0.685	-3.75																							-0.316	2.11052
0.686	-2.5	0.686	-3.75																							-0.315	2.11566
0.687	-2.5	0.687	-3.75																							-0.314	2.12046
0.688	-2.5	0.688	-3.75																							-0.313	2.12491
0.689	-2.5	0.689	-3.75																							-0.312	2.129
0.69	-2.5	0.69	-3.75																							-0.311	2.13274
0.691	-2.5	0.691	-3.75																							-0.31	2.13611
0.692	-2.5	0.692	-3.75																							-0.309	2.13912
0.693	-2.5	0.693	-3.75																							-0.308	2.14176
0.694	-2.5	0.694	-3.75																							-0.307	2.14408
0.695	-2.5	0.695	-3.75																							-0.306	2.14613
0.696	-2.5	0.696	-3.75																							-0.305	2.1479
0.697	-2.5	0.697	-3.75																							-0.304	2.1494
0.698	-2.5	0.698	-3.75																							-0.303	2.15067
0.699	-2.5	0.699	-3.75																							-0.302	2.15176
0.7	-2.5	0.7	-3.75																							-0.301	2.15268
0.701	-2.5	0.701	-3.75																							-0.3	2.15342
0.702	-2.5	0.702	-3.75																							-0.299	2.15397
0.703	-2.5	0.703	-3.75																							-0.298	2.15435
0.704	-2.5	0.704	-3.75																							-0.297	2.15459
0.705	-2.5	0.705	-3.75																							-0.296	2.15476
0.706	-2.5	0.706	-3.75																							-0.295	2.15485
0.707	-2.5	0.707	-3.75																							-0.294	2.15485
0.708	-2.5	0.708	-3.75																							-0.293	2.15478
0.709	-2.5	0.709	-3.75																							-0.292	2.15463
0.71	-2.5	0.71	-3.75																							-0.291	2.15439
0.711	-2.5	0.711	-3.75																							-0.29	2.15403
0.712	-2.5	0.712	-3.75																							-0.289	2.15348
0.713	-2.5	0.713	-3.75																							-0.288	2.15276
0.714	-2.5	0.714	-3.75																							-0.287	2.15191
0.715	-2.5	0.715	-3.75																							-0.286	2.15103
0.716	-2.5	0.716	-3.75																							-0.285	2.15022
0.717	-2.5	0.717	-3.75																							-0.284	2.14955
0.718	-2.5	0.718	-3.75																							-0.283	2.149
0.719	-2.5	0.719	-3.75																							-0.282	2.14858
0.72	-2.5	0.72	-3.75																							-0.281	2.14834
0.721	-2.5	0.721	-3.75																							-0.28	2.14833
0.722	-2.5	0.722	-3.75																							-0.279	2.14855
0.723	-2.5	0.723	-3.75																							-0.278	2.14899
0.724	-2.5	0.724	-3.75																							-0.277	2.14972
0.725	-2.5	0.725	-3.75																							-0.276	2.15078
0.726	-2.5	0.726	-3.75																							-0.275	2.15217
0.727	-2.5	0.727	-3.75																							-0.274	2.15394
0.728	-2.5	0.728	-3.75																							-0.273	2.15613
0.729	-2.5	0.729	-3.75																							-0.272	2.15875
0.73	-2.5	0.73	-3.75																							-0.271	2.16179
0.731	-2.5	0.731	-3.75																							-0.27	2.16525
0.732	-2.5	0.732	-3.75																							-0.269	2.16913
0.733	-2.5	0.733	-3.75																							-0.268	2.17347
0.734	-2.5	0.734	-3.75																							-0.267	2.17832
0.735	-2.5	0.735	-3.75																							-0.266	2.18373
0.736	-2.5	0.736	-3.75																							-0.265	2.18973
0.737	-2.5	0.737	-3.75																							-0.264	2.19633
0.738	-2.5	0.738	-3.75																							-0.263	2.20357
0.739	-2.5	0.739	-3.75																							-0.262	2.2115
0.74	-2.5	0.74	-3.75																							-0.261	2.22014
0.741	-2.5	0.741	-3.75																							-0.26	2.22956
0.742	-2.5	0.742	-3.75																							-0.259	2.23978
0.743	-2.5	0.743	-3.75																							-0.258	2.25086
0.744	-2.5	0.744	-3.75																							-0.257	2.26282
0.745	-2.5	0.745	-3.75																							-0.256	2.27572
0.746	-2.5	0.746	-3.75																							-0.255	2.28952
0.747	-2.5	0.747	-3.75																							-0.254	2.30418
0.748	-2.5	0.748	-3.75																							-0.253	2.31963
0.749	-2.5	0.749	-3.75																							-0.252	2.33585
0.75	-2.5	0.75	-3.75																							-0.251	2.35282
0.751	-2.5	0.751	-3.75																							-0.25	2.37054
0.752	-2.5	0.752	-3.75																							-0.249	2.38902
0.753	-2.5	0.753	-3.75																							-0.248	2.40832
0.754	-2.5	0.754	-3.75																							-0.247	2.42839
0.755	-2.5	0.755	-3.75																							-0.246	2.44929
0.756	-2.5	0.756	-3.75																							-0.245	2.47108
0.757	-2.5	0.757	-3.75																							-0.244	2.4938
0.758	-2.5	0.758	-3.75																							-0.243	2.51743
0.759	-2.5	0.759	-3.75																							-0.242	2.54194
0.76	-2.5	0.76	-3.75																							-0.241	2.56746
0.761	-2.5	0.761	-3.75																							-0.24	2.59406
0.762	-2.5	0.762	-3.75																							-0.239	2.62173
0.763	-2.5	0.763	-3.75																							-0.238	2.65048
0.764	-2.5	0.764	-3.75																							-0.237	2.68024
0.765	-2.5	0.765	-3.75																							-0.236	2.71092
0.766	-2.5	0.766	-3.75																							-0.235	2.74255
0.767	-2.5	0.767	-3.75																							-0.234	2.77514
0.768	-2.5	0.768	-3.75																							-0.233	2.80867
0.769	-2.5	0.769	-3.75																							-0.232	2.84305
0.77	-2.5	0.77	-3.75																							-0.231	2.87819
0.771	-2.5	0.771	-3.75																							-0.23	2.91412
0.772	-2.5	0.772	-3.75																							-0.229	2.95085
0.773	-2.5	0.773	-3.75																							-0.228	2.98839
0.774	-2.5	0.774	-3.75																							-0.227	3.02676
0.775	-2.5	0.775	-3.75																							-0.226	3.06597
0.776	-2.5	0.776	-3.75																							-0.225	3.10603
0.777	-2.5	0.777	-3.75																							-0.224	3.14705
0.778	-2.5	0.778	-3.75																							-0.223	3.18916
0.779	-2.5	0.779	-3.75																							-0.222	3.2323
0.78	-2.5	0.78	-3.75																							-0.221	3.27643
0.781	-2.5	0.781	-3.75																							-0.22	3.32151
0.782	-2.5	0.782	-3.75																							-0.219	3.36751
0.783	-2.5	0.783	-3.75																							-0.218	3.41441
0.784	-2.5	0.784	-3.75																							-0.217	3.46223
0.785	-2.5	0.785	-3.75																							-0.216	3.51092
0.786	-2.5	0.786	-3.75																							-0.215	3.56049
0.787	-2.5	0.787	-3.75																							-0.214	3.61093
0.788	-2.5	0.788	-3.75																							-0.213	3.6622
0.789	-2.5	0.789	-3.75																							-0.212	3.71424
0.79	-2.5	0.79	-3.75																							-0.211	3.76706
0.791	-2.5	0.791	-3.75																							-0.21	3.82066
0.792	-2.5	0.792	-3.75																							-0.209	3.87493
0.793	-2.5	0.793	-3.75																							-0.208	3.92976
0.794	-2.5	0.794	-3.75																							-0.207	3.98506
0.795	-2.5	0.795	-3.75																							-0.206	4.04067
0.796	-2.5	0.796	-3.75																							-0.205	4.09649
0.797	-2.5	0.797	-3.75																							-0.204	4.1524
0.798	-2.5	0.798	-3.75																							-0.203	4.20831
0.799	-2.5	0.799	-3.75																							-0.202	4.26415
0.8	-2.5	0.8	-3.75																							-0.201	4.31999
0.801	-2.5	0.801	-3.75																							-0.2	4.37585
0.802	-2.5	0.802	-3.75																							-0.199	4.43169
0.803	-2.5	0.803	-3.75																							-0.198	4.48746
0.804	-2.5	0.804	-3.75																							-0.197	4.54314
0.805	-2.5	0.805	-3.75																							-0.196	4.59879
0.806	-2.5	0.806	-3.75																							-0.195	4.65441
0.807	-2.5	0.807	-3.75																							-0.194	4.70993
0.808	-2.5	0.808	-3.75																							-0.193	4.76531
0.809	-2.5	0.809	-3.75																							-0.192	4.82048
0.81	-2.5	0.81	-3.75																							-0.191	4.87541
0.811	-2.5	0.811	-3.75																							-0.19	4.93007
0.812	-2.5	0.812	-3.75																							-0.189	4.98453
0.813	-2.5	0.813	-3.75																							-0.188	5.03882
0.814	-2.5	0.814	-3.75																							-0.187	5.09295
0.815	-2.5	0.815	-3.75																							-0.186	5.14687
0.816	-2.5	0.816	-3.75																							-0.185	5.20051
0.817	-2.5	0.817	-3.75																							-0.184	5.25384
0.818	-2.5	0.818	-3.75																							-0.183	5.30679
0.819	-2.5	0.819	-3.75																							-0.182	5.35937
0.82	-2.5	0.82	-3.75																							-0.181	5.41157
0.821	-2.5	0.821	-3.75																							-0.18	5.46334
0.822	-2.5	0.822	-3.75																							-0.179	5.51469
0.823	-2.5	0.823	-3.75																							-0.178	5.56561
0.824	-2.5	0.824	-3.75																							-0.177	5.61606
0.825	-2.5	0.825	-3.75																							-0.176	5.66598
0.826	-2.5	0.826	-3.75																							-0.175	5.71533
0.827	-2.5	0.827	-3.75																							-0.174	5.7641
0.828	-2.5	0.828	-3.75																							-0.173	5.81236
0.829	-2.5	0.829	-3.75																							-0.172	5.8601
0.83	-2.5	0.83	-3.75																							-0.171	5.90734
0.831	-2.5	0.831	-3.75																							-0.17	5.95422
0.832	-2.5	0.832	-3.75																							-0.169	6.0009
0.833	-2.5	0.833	-3.75																							-0.168	6.04744
0.834	-2.5	0.834	-3.75																							-0.167	6.09385
0.835	-2.5	0.835	-3.75																							-0.166	6.14007
0.836	-2.5	0.836	-3.75																							-0.165	6.18607
0.837	-2.5	0.837	-3.75																							-0.164	6.2319
0.838	-2.5	0.838	-3.75																							-0.163	6.27771
0.839	-2.5	0.839	-3.75																							-0.162	6.32362
0.84	-2.5	0.84	-3.75																							-0.161	6.36963
0.841	-2.5	0.841	-3.75																							-0.16	6.41579
0.842	-2.5	0.842	-3.75																							-0.159	6.46217
0.843	-2.5	0.843	-3.75																							-0.158	6.50871
0.844	-2.5	0.844	-3.75																							-0.157	6.55538
0.845	-2.5	0.845	-3.75																							-0.156	6.60212
0.846	-2.5	0.846	-3.75																							-0.155	6.64895
0.847	-2.5	0.847	-3.75																							-0.154	6.69591
0.848	-2.5	0.848	-3.75																							-0.153	6.74306
0.849	-2.5	0.849	-3.75																							-0.152	6.79047
0.85	-2.5	0.85	-3.75																							-0.151	6.83817
0.851	-2.5	0.851	-3.75																							-0.15	6.88613
0.852	-2.5	0.852	-3.75																							-0.149	6.9343
0.853	-2.5	0.853	-3.75																							-0.148	6.98278
0.854	-2.5	0.854	-3.75																							-0.147	7.03163
0.855	-2.5	0.855	-3.75																							-0.146	7.0808
0.856	-2.5	0.856	-3.75																							-0.145	7.13024
0.857	-2.5	0.857	-3.75																							-0.144	7.17995
0.858	-2.5	0.858	-3.75																							-0.143	7.22994
0.859	-2.5	0.859	-3.75																							-0.142	7.28006
0.86	-2.5	0.86	-3.75																							-0.141	7.33026
0.861	-2.5	0.861	-3.75																							-0.14	7.38063
0.862	-2.5	0.862	-3.75																							-0.139	7.43114
0.863	-2.5	0.863	-3.75																							-0.138	7.48173
0.864	-2.5	0.864	-3.75																							-0.137	7.5325
0.865	-2.5	0.865	-3.75																							-0.136	7.5835
0.866	-2.5	0.866	-3.75																							-0.135	7.6347
0.867	-2.5	0.867	-3.75																							-0.134	7.68602
0.868	-2.5	0.868	-3.75																							-0.133	7.73744
0.869	-2.5	0.869	-3.75																							-0.132	7.78889
0.87	-2.5	0.87	-3.75																							-0.131	7.84032
0.871	-2.5	0.871	-3.75																							-0.13	7.89169
0.872	-2.5	0.872	-3.75																							-0.129	7.94295
0.873	-2.5	0.873	-3.75																							-0.128	7.99403
0.874	-2.5	0.874	-3.75																							-0.127	8.04491
0.875	-2.5	0.875	-3.75																							-0.126	8.09546
0.876	-2.5	0.876	-3.75																							-0.125	8.14561
0.877	-2.5	0.877	-3.75																							-0.124	8.19528
0.878	-2.5	0.878	-3.75																							-0.123	8.24445
0.879	-2.5	0.879	-3.75																							-0.122	8.29305
0.88	-2.5	0.88	-3.75																							-0.121	8.34104
0.881	-2.5	0.881	-3.75																							-0.12	8.38848
0.882	-2.5	0.882	-3.75																							-0.119	8.43547
0.883	-2.5	0.883	-3.75																							-0.118	8.48207
0.884	-2.5	0.884	-3.75																							-0.117	8.52828
0.885	-2.5	0.885	-3.75																							-0.116	8.57405
0.886	-2.5	0.886	-3.75																							-0.115	8.61935
0.887	-2.5	0.887	-3.75																							-0.114	8.66412
0.888	-2.5	0.888	-3.75																							-0.113	8.70843
0.889	-2.5	0.889	-3.75																							-0.112	8.75244
0.89	-2.5	0.89	-3.75																							-0.111	8.79619
0.891	-2.5	0.891	-3.75																							-0.11	8.83966
0.892	-2.5	0.892	-3.75																							-0.109	8.88284
0.893	-2.5	0.893	-3.75																							-0.108	8.9258
0.894	-2.5	0.894	-3.75																							-0.107	8.96865
0.895	-2.5	0.895	-3.75																							-0.106	9.01139
0.896	-2.5	0.896	-3.75																							-0.105	9.05404
0.897	-2.5	0.897	-3.75																							-0.104	9.09665
0.898	-2.5	0.898	-3.75																							-0.103	9.13919
0.899	-2.5	0.899	-3.75																							-0.102	9.1816
0.9	-2.5	0.9	-3.75																							-0.101	9.22391
0.901	-2.5	0.901	-3.75																							-0.1	9.26617
0.902	-2.5	0.902	-3.75																							-0.099	9.30843
0.903	-2.49817	0.903	-3.75																							-0.098	9.35072
0.904	-2.49269	0.904	-3.75																							-0.097	9.39303
0.905	-2.48366	0.905	-3.75																							-0.096	9.43534
0.906	-2.47121	0.906	-3.75																							-0.095	9.47753
0.907	-2.45369	0.907	-3.75																							-0.094	9.51969
0.908	-2.42954	0.908	-3.75																							-0.093	9.56191
0.909	-2.39911	0.909	-3.75																							-0.092	9.60425
0.91	-2.36289	0.91	-3.75																							-0.091	9.64673
0.911	-2.3214	0.911	-3.75																							-0.09	9.68931
0.912	-2.27529	0.912	-3.75																							-0.089	9.73214
0.913	-2.22524	0.913	-3.75																							-0.088	9.77538
0.914	-2.17019	0.914	-3.75																							-0.087	9.819
0.915	-2.10913	0.915	-3.75																							-0.086	9.8629
0.916	-2.043	0.916	-3.75																							-0.085	9.90699
0.917	-1.97279	0.917	-3.75																							-0.084	9.95117
0.918	-1.89956	0.918	-3.75																							-0.083	9.99555
0.919	-1.82443	0.919	-3.75																							-0.082	10.0403
0.92	-1.74854	0.92	-3.75																							-0.081	10.0853
0.921	-1.67304	0.921	-3.75																							-0.08	10.1307
0.922	-1.59906	0.922	-3.75																							-0.079	10.1763
0.923	-1.52774	0.923	-3.75																							-0.078	10.2222
0.924	-1.46016	0.924	-3.75																							-0.077	10.2685
0.925	-1.39733	0.925	-3.75																							-0.076	10.3151
0.926	-1.34021	0.926	-3.75																							-0.075	10.3618
0.927	-1.28967	0.927	-3.75																							-0.074	10.409
0.928	-1.24647	0.928	-3.75																							-0.073	10.4565
0.929	-1.21127	0.929	-3.75																							-0.072	10.5043
0.93	-1.1846	0.93	-3.75																							-0.071	10.5525
0.931	-1.16686	0.931	-3.75																							-0.07	10.601
0.932	-1.15833	0.932	-3.75																							-0.069	10.6499
0.933	-1.15914	0.933	-3.75																							-0.068	10.6993
0.934	-1.16926	0.934	-3.75																							-0.067	10.7492
0.935	-1.18855	0.935	-3.75																							-0.066	10.7994
0.936	-1.21672	0.936	-3.75																							-0.065	10.8499
0.937	-1.25334	0.937	-3.75																							-0.064	10.9006
0.938	-1.29785	0.938	-3.75																							-0.063	10.9517
0.939	-1.34958	0.939	-3.75																							-0.062	11.0029
0.94	-1.40774	0.94	-3.75																							-0.061	11.0542
0.941	-1.47146	0.941	-3.75																							-0.06	11.1055
0.942	-1.53976	0.942	-3.75																							-0.059	11.1567
0.943	-1.61162	0.943	-3.75																							-0.058	11.2079
0.944	-1.68593	0.944	-3.75																							-0.057	11.2589
0.945	-1.76159	0.945	-3.75																							-0.056	11.3098
0.946	-1.83743	0.946	-3.75																							-0.055	11.3607
0.947	-1.91231	0.947	-3.75																							-0.054	11.4117
0.948	-1.9851	0.948	-3.75																							-0.053	11.4627
0.949	-2.05468	0.949	-3.75																							-0.052	11.5138
0.95	-2.12001	0.95	-3.75																							-0.051	11.565
0.951	-2.1801	0.951	-3.75																							-0.05	11.6163
0.952	-2.23403	0.952	-3.75																							-0.049	11.6675
0.953	-2.28099	0.953	-3.75																							-0.048	11.7188
0.954	-2.3221	0.954	-3.75																							-0.047	11.77
0.955	-2.35857	0.955	-3.75																							-0.046	11.8212
0.956	-2.38985	0.956	-3.75																							-0.045	11.8723
0.957	-2.41546	0.957	-3.75																							-0.044	11.9234
0.958	-2.43684	0.958	-3.75																							-0.043	11.9743
0.959	-2.45552	0.959	-3.75																							-0.042	12.0253
0.96	-2.47121	0.96	-3.75																							-0.041	12.0763
0.961	-2.48366	0.961	-3.75																							-0.04	12.1272
0.962	-2.49269	0.962	-3.75																							-0.039	12.1777
0.963	-2.49817	0.963	-3.75																							-0.038	12.2278
0.964	-2.5	0.964	-3.75																							-0.037	12.2775
0.965	-2.5	0.965	-3.75																							-0.036	12.3266
0.966	-2.5	0.966	-3.75																							-0.035	12.3753
0.967	-2.5	0.967	-3.75																							-0.034	12.4235
0.968	-2.5	0.968	-3.75																							-0.033	12.4713
0.969	-2.5	0.969	-3.75																							-0.032	12.5187
0.97	-2.5	0.97	-3.75																							-0.031	12.5659
0.971	-2.5	0.971	-3.75																							-0.03	12.6128
0.972	-2.5	0.972	-3.75																							-0.029	12.6594
0.973	-2.5	0.973	-3.75																							-0.028	12.7057
0.974	-2.5	0.974	-3.75																							-0.027	12.7516
0.975	-2.5	0.975	-3.75																							-0.026	12.797
0.976	-2.5	0.976	-3.75																							-0.025	12.842
0.977	-2.5	0.977	-3.75																							-0.024	12.8865
0.978	-2.5	0.978	-3.75																							-0.023	12.9303
0.979	-2.5	0.979	-3.75																							-0.022	12.9732
0.98	-2.5	0.98	-3.75																							-0.021	13.0154
0.981	-2.5	0.981	-3.75																							-0.02	13.0569
0.982	-2.5	0.982	-3.75																							-0.019	13.0979
0.983	-2.5	0.983	-3.75																							-0.018	13.1384
0.984	-2.5	0.984	-3.75																							-0.017	13.1783
0.985	-2.5	0.985	-3.75																							-0.016	13.2177
0.986	-2.5	0.986	-3.75																							-0.015	13.2565
0.987	-2.5	0.987	-3.75																							-0.014	13.2949
0.988	-2.5	0.988	-3.75																							-0.013	13.3327
0.989	-2.5	0.989	-3.75																							-0.012	13.3702
0.99	-2.5	0.99	-3.75																							-0.011	13.4071
0.991	-2.5	0.991	-3.75																							-0.01	13.4436
0.992	-2.5	0.992	-3.75																							-0.009	13.4794
0.993	-2.49817	0.993	-3.75																							-0.008	13.5145
0.994	-2.49269	0.994	-3.75																							-0.007	13.549
0.995	-2.48366	0.995	-3.75																							-0.006	13.5829
0.996	-2.47121	0.996	-3.75																							-0.005	13.6165
0.997	-2.45552	0.997	-3.75																							-0.004	13.6498
0.998	-2.43684	0.998	-3.75																							-0.003	13.683
0.999	-2.41546	0.999	-3.75																							-0.002	13.7161
1	-2.39168	1	-3.75																							-0.001	13.7492
1.001	-2.36588	1.001	-3.75																							0	13.7822
1.002	-2.33844	1.002	-3.75																							0.001	13.8149
1.003	-2.30978	1.003	-3.75																							0.002	13.8475
1.004	-2.28034	1.004	-3.75																							0.003	13.8801
1.005	-2.25056	1.005	-3.75																							0.004	13.9126
1.006	-2.2209	1.006	-3.75																							0.005	13.9451
1.007	-2.19179	1.007	-3.75																							0.006	13.9776
1.008	-2.16369	1.008	-3.75																							0.007	14.0102
1.009	-2.13702	1.009	-3.75																							0.008	14.0429
1.01	-2.11219	1.01	-3.75																							0.009	14.0758
1.011	-2.08956	1.011	-3.75																							0.01	14.1089
1.012	-2.06949	1.012	-3.75																							0.011	14.1422
1.013	-2.05228	1.013	-3.75																							0.012	14.1755
1.014	-2.03818	1.014	-3.75																							0.013	14.2086
1.015	-2.02742	1.015	-3.75																							0.014	14.2416
1.016	-2.02015	1.016	-3.75																							0.015	14.2743
1.017	-2.01649	1.017	-3.74997																							0.016	14.3067
1.018	-2.01649	1.018	-3.74986																							0.017	14.3391
1.019	-2.02015	1.019	-3.74969																							0.018	14.3712
1.02	-2.02742	1.02	-3.74944																							0.019	14.4032
1.021	-2.03818	1.021	-3.74913																							0.02	14.4349
1.022	-2.05228	1.022	-3.74875																							0.021	14.4662
1.023	-2.06949	1.023	-3.74829																							0.022	14.4974
1.024	-2.08956	1.024	-3.74778																							0.023	14.5282
1.025	-2.11219	1.025	-3.74719																							0.024	14.559
1.026	-2.13702	1.026	-3.74653																							0.025	14.5896
1.027	-2.16369	1.027	-3.74581																							0.026	14.6203
1.028	-2.19179	1.028	-3.74503																							0.027	14.6509
1.029	-2.2209	1.029	-3.74418																							0.028	14.6814
1.03	-2.25056	1.03	-3.74326																							0.029	14.7118
1.031	-2.28034	1.031	-3.74228																							0.03	14.7418
1.032	-2.30978	1.032	-3.74124																							0.031	14.7715
1.033	-2.33844	1.033	-3.74014																							0.032	14.8006
1.034	-2.36588	1.034	-3.73898																							0.033	14.8291
1.035	-2.39168	1.035	-3.73775																							0.034	14.857
1.036	-2.41546	1.036	-3.73647																							0.035	14.8843
1.037	-2.43684	1.037	-3.73514																							0.036	14.9108
1.038	-2.45552	1.038	-3.73375																							0.037	14.9367
1.039	-2.47121	1.039	-3.7323																							0.038	14.9618
1.04	-2.48366	1.04	-3.7308																							0.039	14.9861
1.041	-2.49269	1.041	-3.72925																							0.04	15.0096
1.042	-2.49817	1.042	-3.72765																							0.041	15.0323
1.043	-2.5	1.043	-3.72601																							0.042	15.0541
1.044	-2.5	1.044	-3.72431																							0.043	15.0751
1.045	-2.5	1.045	-3.72258																							0.044	15.0955
1.046	-2.5	1.046	-3.72079																							0.045	15.1154
1.047	-2.5	1.047	-3.71897																							0.046	15.1348
1.048	-2.5	1.048	-3.71711																							0.047	15.1537
1.049	-2.5	1.049	-3.71521																							0.048	15.172
1.05	-2.5	1.05	-3.71327																							0.049	15.1897
1.051	-2.5	1.051	-3.7113																							0.05	15.2065
1.052	-2.5	1.052	-3.7093																							0.051	15.2225
1.053	-2.5	1.053	-3.70727																							0.052	15.2378
1.054	-2.5	1.054	-3.70521																							0.053	15.2524
1.055	-2.5	1.055	-3.70312																							0.054	15.2662
1.056	-2.5	1.056	-3.70101																							0.055	15.2792
1.057	-2.5	1.057	-3.69888																							0.056	15.2916
1.058	-2.5	1.058	-3.69673																							0.057	15.3032
1.059	-2.5	1.059	-3.69456																							0.058	15.3141
1.06	-2.5	1.06	-3.69237																							0.059	15.3243
1.061	-2.5	1.061	-3.69017																							0.06	15.3339
1.062	-2.5	1.062	-3.68796																							0.061	15.3428
1.063	-2.5	1.063	-3.68574																							0.062	15.3512
1.064	-2.5	1.064	-3.68352																							0.063	15.359
1.065	-2.5	1.065	-3.68128																							0.064	15.3661
1.066	-2.5	1.066	-3.67902																							0.065	15.3725
1.067	-2.5	1.067	-3.67668																							0.066	15.3782
1.068	-2.5	1.068	-3.67427																							0.067	15.3834
1.069	-2.5	1.069	-3.67179																							0.068	15.3883
1.07	-2.5	1.07	-3.66926																							0.069	15.3929
1.071	-2.5	1.071	-3.66666																							0.07	15.3974
1.072	-2.5	1.072	-3.664																							0.071	15.4018
1.073	-2.5	1.073	-3.66129																							0.072	15.4063
1.074	-2.5	1.074	-3.65853																							0.073	15.411
1.075	-2.5	1.075	-3.65571																							0.074	15.4159
1.076	-2.5	1.076	-3.65285																							0.075	15.4212
1.077	-2.5	1.077	-3.64994																							0.076	15.4268
1.078	-2.5	1.078	-3.64699																							0.077	15.4329
1.079	-2.5	1.079	-3.644																							0.078	15.4398
1.08	-2.5	1.08	-3.64098																							0.079	15.4475
1.081	-2.5	1.081	-3.63792																							0.08	15.456
1.082	-2.49817	1.082	-3.63483																							0.081	15.4653
1.083	-2.49269	1.083	-3.63171																							0.082	15.4753
1.084	-2.48366	1.084	-3.62857																							0.083	15.486
1.085	-2.47121	1.085	-3.62541																							0.084	15.4972
1.086	-2.45552	1.086	-3.62223																							0.085	15.509
1.087	-2.43684	1.087	-3.61904																							0.086	15.5213
1.088	-2.41546	1.088	-3.61583																							0.087	15.5342
1.089	-2.39168	1.089	-3.61262																							0.088	15.5475
1.09	-2.36588	1.09	-3.6094																							0.089	15.5611
1.091	-2.33844	1.091	-3.60618																							0.09	15.5749
1.092	-2.30978	1.092	-3.60296																							0.091	15.5889
1.093	-2.28034	1.093	-3.59974																							0.092	15.6031
1.094	-2.25056	1.094	-3.59653																							0.093	15.6173
1.095	-2.2209	1.095	-3.59333																							0.094	15.6315
1.096	-2.19179	1.096	-3.59014																							0.095	15.6455
1.097	-2.16369	1.097	-3.58697																							0.096	15.6593
1.098	-2.13702	1.098	-3.58382																							0.097	15.6729
1.099	-2.11035	1.099	-3.58069																							0.098	15.6865
1.1	-2.08225	1.1	-3.57759																							0.099	15.7
1.101	-2.05315	1.101	-3.57452																							0.1	15.7133
1.102	-2.02348	1.102	-3.57147																							0.101	15.7263
1.103	-1.99371	1.103	-3.56847																							0.102	15.7391
1.104	-1.96243	1.104	-3.5655																							0.103	15.7517
1.105	-1.9283	1.105	-3.56257																							0.104	15.7641
1.106	-1.89183	1.106	-3.55968																							0.105	15.7764
1.107	-1.85358	1.107	-3.55684																							0.106	15.7885
1.108	-1.81412	1.108	-3.55405																							0.107	15.8007
1.109	-1.77405	1.109	-3.55131																							0.108	15.8129
1.11	-1.73398	1.11	-3.54859																							0.109	15.825
1.111	-1.69452	1.111	-3.54586																							0.11	15.837
1.112	-1.65627	1.112	-3.54312																							0.111	15.8489
1.113	-1.6198	1.113	-3.54037																							0.112	15.8607
1.114	-1.58567	1.114	-3.53761																							0.113	15.872
1.115	-1.55439	1.115	-3.53486																							0.114	15.883
1.116	-1.52645	1.116	-3.5321																							0.115	15.8936
1.117	-1.50226	1.117	-3.52935																							0.116	15.904
1.118	-1.48218	1.118	-3.5266																							0.117	15.9144
1.119	-1.4647	1.119	-3.52386																							0.118	15.9246
1.12	-1.44824	1.12	-3.52114																							0.119	15.9344
1.121	-1.43305	1.121	-3.51842																							0.12	15.944
1.122	-1.41936	1.122	-3.51573																							0.121	15.9533
1.123	-1.40738	1.123	-3.51305																							0.122	15.9623
1.124	-1.39729	1.124	-3.5104																							0.123	15.9708
1.125	-1.38925	1.125	-3.50777																							0.124	15.9789
1.126	-1.38336	1.126	-3.50516																							0.125	15.9867
1.127	-1.37974	1.127	-3.50259																							0.126	15.9941
1.128	-1.37842	1.128	-3.50005																							0.127	16.0011
1.129	-1.37943	1.129	-3.49754																							0.128	16.0076
1.13	-1.38275	1.13	-3.49507																							0.129	16.0137
1.131	-1.38834	1.131	-3.49264																							0.13	16.0193
1.132	-1.39611	1.132	-3.49025																							0.131	16.0243
1.133	-1.40777	1.133	-3.48791																							0.132	16.0287
1.134	-1.42498	1.134	-3.48561																							0.133	16.0323
1.135	-1.44565	1.135	-3.48336																							0.134	16.0352
1.136	-1.46763	1.136	-3.48116																							0.135	16.0374
1.137	-1.49059	1.137	-3.47902																							0.136	16.0388
1.138	-1.51418	1.138	-3.47693																							0.137	16.0394
1.139	-1.53804	1.139	-3.47489																							0.138	16.0391
1.14	-1.5618	1.14	-3.47292																							0.139	16.0379
1.141	-1.58512	1.141	-3.47101																							0.14	16.036
1.142	-1.60763	1.142	-3.46916																							0.141	16.0335
1.143	-1.629	1.143	-3.46737																							0.142	16.0304
1.144	-1.6489	1.144	-3.46562																							0.143	16.0267
1.145	-1.66702	1.145	-3.46387																							0.144	16.0223
1.146	-1.6831	1.146	-3.46211																							0.145	16.0172
1.147	-1.69689	1.147	-3.46036																							0.146	16.0113
1.148	-1.70819	1.148	-3.45861																							0.147	16.0044
1.149	-1.71498	1.149	-3.45686																							0.148	15.9967
1.15	-1.71716	1.15	-3.45513																							0.149	15.9881
1.151	-1.71653	1.151	-3.4534																							0.15	15.9786
1.152	-1.71311	1.152	-3.45168																							0.151	15.9681
1.153	-1.70695	1.153	-3.44997																							0.152	15.9568
1.154	-1.69813	1.154	-3.44828																							0.153	15.9445
1.155	-1.68863	1.155	-3.4466																							0.154	15.9313
1.156	-1.68043	1.156	-3.44494																							0.155	15.9172
1.157	-1.67364	1.157	-3.4433																							0.156	15.9022
1.158	-1.66838	1.158	-3.44168																							0.157	15.8862
1.159	-1.66472	1.159	-3.44008																							0.158	15.8691
1.16	-1.66271	1.16	-3.43851																							0.159	15.851
1.161	-1.6624	1.161	-3.43695																							0.16	15.8318
1.162	-1.66377	1.162	-3.43543																							0.161	15.8115
1.163	-1.66682	1.163	-3.43393																							0.162	15.7902
1.164	-1.6715	1.164	-3.43246																							0.163	15.768
1.165	-1.67772	1.165	-3.43103																							0.164	15.7448
1.166	-1.68541	1.166	-3.42962																							0.165	15.7207
1.167	-1.69444	1.167	-3.42825																							0.166	15.6957
1.168	-1.70468	1.168	-3.42691																							0.167	15.6697
1.169	-1.71597	1.169	-3.42561																							0.168	15.6428
1.17	-1.72998	1.17	-3.42435																							0.169	15.6149
1.171	-1.74832	1.171	-3.42313																							0.17	15.5859
1.172	-1.77072	1.172	-3.42194																							0.171	15.5558
1.173	-1.795	1.173	-3.4208																							0.172	15.5246
1.174	-1.81897	1.174	-3.4197																							0.173	15.4923
1.175	-1.84225	1.175	-3.41864																							0.174	15.459
1.176	-1.86451	1.176	-3.41763																							0.175	15.4247
1.177	-1.88539	1.177	-3.41666																							0.176	15.3894
1.178	-1.90274	1.178	-3.41574																							0.177	15.3532
1.179	-1.91448	1.179	-3.41486																							0.178	15.3162
1.18	-1.92043	1.18	-3.41404																							0.179	15.2784
1.181	-1.92048	1.181	-3.41326																							0.18	15.2396
1.182	-1.91465	1.182	-3.41253																							0.181	15.1999
1.183	-1.90302	1.183	-3.41185																							0.182	15.159
1.184	-1.88576	1.184	-3.41123																							0.183	15.1169
1.185	-1.86314	1.185	-3.41065																							0.184	15.0736
1.186	-1.83734	1.186	-3.41013																							0.185	15.0294
1.187	-1.81058	1.187	-3.40965																							0.186	14.9842
1.188	-1.78326	1.188	-3.4092																							0.187	14.938
1.189	-1.75581	1.189	-3.40873																							0.188	14.8907
1.19	-1.72863	1.19	-3.40825																							0.189	14.8423
1.191	-1.70214	1.191	-3.40775																							0.19	14.7931
1.192	-1.67674	1.192	-3.40723																							0.191	14.7429
1.193	-1.65098	1.193	-3.4067																							0.192	14.6919
1.194	-1.62342	1.194	-3.40616																							0.193	14.6402
1.195	-1.59448	1.195	-3.4056																							0.194	14.5878
1.196	-1.56458	1.196	-3.40503																							0.195	14.5347
1.197	-1.5342	1.197	-3.40445																							0.196	14.4807
1.198	-1.50378	1.198	-3.40385																							0.197	14.4259
1.199	-1.47379	1.199	-3.40325																							0.198	14.3701
1.2	-1.44652	1.2	-3.40263																							0.199	14.3134
1.201	-1.42421	1.201	-3.40201																							0.2	14.2557
1.202	-1.40721	1.202	-3.40137																							0.201	14.197
1.203	-1.39577	1.203	-3.40073																							0.202	14.1375
1.204	-1.39006	1.204	-3.40008																							0.203	14.0772
1.205	-1.39017	1.205	-3.39942																							0.204	14.0159
1.206	-1.39611	1.206	-3.39875																							0.205	13.9537
1.207	-1.40777	1.207	-3.39808																							0.206	13.8908
1.208	-1.42498	1.208	-3.3974																							0.207	13.8272
1.209	-1.44749	1.209	-3.39672																							0.208	13.7629
1.21	-1.47494	1.21	-3.39603																							0.209	13.698
1.211	-1.50693	1.211	-3.39534																							0.21	13.6327
1.212	-1.54297	1.212	-3.39465																							0.211	13.567
1.213	-1.58251	1.213	-3.39395																							0.212	13.5012
1.214	-1.62496	1.214	-3.39326																							0.213	13.4353
1.215	-1.66966	1.215	-3.39256																							0.214	13.3693
1.216	-1.71595	1.216	-3.39186																							0.215	13.3035
1.217	-1.76312	1.217	-3.39117																							0.216	13.2381
1.218	-1.81046	1.218	-3.3905																							0.217	13.173
1.219	-1.85724	1.219	-3.38992																							0.218	13.1083
1.22	-1.90276	1.22	-3.3894																							0.219	13.0441
1.221	-1.94633	1.221	-3.38896																							0.22	12.9805
1.222	-1.98729	1.222	-3.38858																							0.221	12.9176
1.223	-2.02501	1.223	-3.38829																							0.222	12.8554
1.224	-2.06077	1.224	-3.38806																							0.223	12.794
1.225	-2.09585	1.225	-3.38792																							0.224	12.7334
1.226	-2.12972	1.226	-3.38784																							0.225	12.6738
1.227	-2.16186	1.227	-3.38784																							0.226	12.615
1.228	-2.19179	1.228	-3.38792																							0.227	12.5573
1.229	-2.2209	1.229	-3.38806																							0.228	12.5007
1.23	-2.25056	1.23	-3.38829																							0.229	12.4453
1.231	-2.28034	1.231	-3.38858																							0.23	12.3912
1.232	-2.30978	1.232	-3.38896																							0.231	12.3384
1.233	-2.33844	1.233	-3.3894																							0.232	12.2871
1.234	-2.36588	1.234	-3.38992																							0.233	12.2372
1.235	-2.39168	1.235	-3.3905																							0.234	12.1887
1.236	-2.41546	1.236	-3.39117																							0.235	12.1416
1.237	-2.43684	1.237	-3.3919																							0.236	12.0961
1.238	-2.45552	1.238	-3.3927																							0.237	12.0521
1.239	-2.47121	1.239	-3.39357																							0.238	12.0096
1.24	-2.48366	1.24	-3.39451																							0.239	11.9688
1.241	-2.49269	1.241	-3.39552																							0.24	11.9295
1.242	-2.49817	1.242	-3.3966																							0.241	11.8918
1.243	-2.5	1.243	-3.39774																							0.242	11.8555
1.244	-2.5	1.244	-3.39894																							0.243	11.8207
1.245	-2.5	1.245	-3.40021																							0.244	11.7873
1.246	-2.5	1.246	-3.40154																							0.245	11.7551
1.247	-2.5	1.247	-3.40294																							0.246	11.7243
1.248	-2.5	1.248	-3.40439																							0.247	11.6949
1.249	-2.5	1.249	-3.4059																							0.248	11.6672
1.25	-2.5	1.25	-3.40747																							0.249	11.6412
1.251	-2.5	1.251	-3.40909																							0.25	11.6172
1.252	-2.5	1.252	-3.41073																							0.251	11.5951
1.253	-2.5	1.253	-3.41235																							0.252	11.5749
1.254	-2.5	1.254	-3.41396																							0.253	11.5568
1.255	-2.5	1.255	-3.41554																							0.254	11.5408
1.256	-2.5	1.256	-3.4171																							0.255	11.5266
1.257	-2.5	1.257	-3.41864																							0.256	11.5144
1.258	-2.5	1.258	-3.42015																							0.257	11.504
1.259	-2.5	1.259	-3.42163																							0.258	11.4956
1.26	-2.5	1.26	-3.42309																							0.259	11.4892
1.261	-2.5	1.261	-3.42451																							0.26	11.4847
1.262	-2.5	1.262	-3.42591																							0.261	11.4822
1.263	-2.5	1.263	-3.42727																							0.262	11.4815
1.264	-2.5	1.264	-3.4286																							0.263	11.4828
1.265	-2.5	1.265	-3.42989																							0.264	11.4862
1.266	-2.5	1.266	-3.43114																							0.265	11.4916
1.267	-2.5	1.267	-3.4324																							0.266	11.4991
1.268	-2.5	1.268	-3.43368																							0.267	11.5084
1.269	-2.5	1.269	-3.43499																							0.268	11.5196
1.27	-2.5	1.27	-3.43633																							0.269	11.5324
1.271	-2.5	1.271	-3.4377																							0.27	11.5468
1.272	-2.5	1.272	-3.4391																							0.271	11.5626
1.273	-2.5	1.273	-3.44051																							0.272	11.5798
1.274	-2.5	1.274	-3.44195																							0.273	11.5983
1.275	-2.5	1.275	-3.44342																							0.274	11.6181
1.276	-2.5	1.276	-3.4449																							0.275	11.6391
1.277	-2.5	1.277	-3.4464																							0.276	11.6615
1.278	-2.5	1.278	-3.44792																							0.277	11.6851
1.279	-2.5	1.279	-3.44945																							0.278	11.7098
1.28	-2.5	1.28	-3.451																							0.279	11.7355
1.281	-2.5	1.281	-3.45256																							0.28	11.762
1.282	-2.49817	1.282	-3.45414																							0.281	11.7894
1.283	-2.49269	1.283	-3.45572																							0.282	11.8177
1.284	-2.48366	1.284	-3.45731																							0.283	11.8468
1.285	-2.47121	1.285	-3.4589																							0.284	11.8766
1.286	-2.45552	1.286	-3.4605																							0.285	11.9072
1.287	-2.43684	1.287	-3.46211																							0.286	11.9385
1.288	-2.41546	1.288	-3.46372																							0.287	11.9706
1.289	-2.39168	1.289	-3.46532																							0.288	12.0037
1.29	-2.36588	1.29	-3.46693																							0.289	12.0378
1.291	-2.33844	1.291	-3.46853																							0.29	12.0729
1.292	-2.30978	1.292	-3.47013																							0.291	12.1091
1.293	-2.28034	1.293	-3.47172																							0.292	12.1463
1.294	-2.25056	1.294	-3.4733																							0.293	12.1847
1.295	-2.2209	1.295	-3.47488																							0.294	12.2241
1.296	-2.19179	1.296	-3.47644																							0.295	12.2645
1.297	-2.16369	1.297	-3.478																							0.296	12.3059
1.298	-2.13702	1.298	-3.47954																							0.297	12.3483
1.299	-2.11219	1.299	-3.48106																							0.298	12.3915
1.3	-2.08956	1.3	-3.48257																							0.299	12.4356
1.301	-2.06949	1.301	-3.48405																							0.3	12.4805
1.302	-2.05228	1.302	-3.48552																							0.301	12.5262
1.303	-2.03818	1.303	-3.48697																							0.302	12.5728
1.304	-2.02742	1.304	-3.4884																							0.303	12.62
1.305	-2.02015	1.305	-3.4898																							0.304	12.6677
1.306	-2.01649	1.306	-3.49118																							0.305	12.7161
1.307	-2.01649	1.307	-3.49253																							0.306	12.765
1.308	-2.02015	1.308	-3.49385																							0.307	12.8145
1.309	-2.02742	1.309	-3.49514																							0.308	12.8643
1.31	-2.03818	1.31	-3.4964																							0.309	12.9143
1.311	-2.05228	1.311	-3.49767																							0.31	12.9644
1.312	-2.06949	1.312	-3.49897																							0.311	13.0145
1.313	-2.08956	1.313	-3.50031																							0.312	13.0645
1.314	-2.11219	1.314	-3.50168																							0.313	13.1144
1.315	-2.13702	1.315	-3.50309																							0.314	13.1645
1.316	-2.16369	1.316	-3.50452																							0.315	13.2148
1.317	-2.19179	1.317	-3.50599																							0.316	13.2653
1.318	-2.2209	1.318	-3.50749																							0.317	13.316
1.319	-2.25056	1.319	-3.50901																							0.318	13.3666
1.32	-2.28034	1.32	-3.51056																							0.319	13.4171
1.321	-2.30978	1.321	-3.51213																							0.32	13.4674
1.322	-2.33844	1.322	-3.51373																							0.321	13.5175
1.323	-2.36588	1.323	-3.51535																							0.322	13.5674
1.324	-2.39168	1.324	-3.51698																							0.323	13.617
1.325	-2.41546	1.325	-3.51864																							0.324	13.6664
1.326	-2.43684	1.326	-3.52031																							0.325	13.7158
1.327	-2.45552	1.327	-3.522																							0.326	13.765
1.328	-2.47121	1.328	-3.5237																							0.327	13.8141
1.329	-2.48366	1.329	-3.52541																							0.328	13.863
1.33	-2.49269	1.33	-3.52713																							0.329	13.9114
1.331	-2.49817	1.331	-3.52886																							0.33	13.9595
1.332	-2.5	1.332	-3.5306																							0.331	14.0072
1.333	-2.5	1.333	-3.53234																							0.332	14.0544
1.334	-2.5	1.334	-3.53408																							0.333	14.1013
1.335	-2.5	1.335	-3.53583																							0.334	14.1476
1.336	-2.5	1.336	-3.53757																							0.335	14.1933
1.337	-2.5	1.337	-3.53931																							0.336	14.2386
1.338	-2.5	1.338	-3.54105																							0.337	14.2834
1.339	-2.5	1.339	-3.54279																							0.338	14.3276
1.34	-2.5	1.34	-3.54451																							0.339	14.3713
1.341	-2.49817	1.341	-3.54623																							0.34	14.4145
[truncated: 660 more rows]

[truncated: 13 more sheets: Fig3B, Fig3C, Fig3D, Fig3E, Fig3G, Fig3HIJ, Fig4A, Fig4B, Fig4C, Fig4D, S1Fig, S2Fig, S3Fig]
